# Supplementary material for: National, regional, and global trends in adult overweight and obesity prevalences
Source: Popul Health Metr. 2012 Nov 20;10:22. doi: 10.1186/1478-7954-10-22 (PMC3543235; doi:10.1186/1478-7954-10-22)
Supplement: Additional file 4 — Trends in age-standardized mean obesity (BMI ≥ 25 kg/m2) by country between 1980 and 2008, adults ≥ 20 years. The solid line represents the posterior mean estimate and the shaded area the 95% uncertainty interval. [file 1478-7954-10-22-S4.xls]

## Sheet: Overweight (country)
Country	Sex	Year	Total population	Number overweight (BMI >= 25)	Posterior SD of the number overweight	Lower 95% confidence interval of number	Upper 95% confidence interval of number	Prevalence	Posterior SD of prevalence	Lower 95% confidence interval of prevalence	Lower 95% confidence interval of prevalence	Age-standardized prevalence	Posterior SD of age-standardized prevalence	Lower 95% confidence interval of age-standardized prevalence	Lower 95% confidence interval of age-standardized prevalence
Afghanistan	Female	1980	2978817	294902	246471	25260	951312	0.0989998	0.0827413	0.00847994	0.319359	0.104277	0.0850657	0.00935426	0.325427
Afghanistan	Female	1981	2924742	290621	237571	27360	919606	0.0993664	0.0812281	0.00935465	0.314423	0.104653	0.0832951	0.0102856	0.323069
Afghanistan	Female	1982	2846805	285540	228029	28833	888379	0.100302	0.0801001	0.0101281	0.312062	0.105646	0.0819253	0.0112057	0.319385
Afghanistan	Female	1983	2756239	278998	217914	30453	850967	0.101224	0.0790622	0.0110487	0.308742	0.106628	0.0806563	0.0122554	0.315064
Afghanistan	Female	1984	2668515	273086	208773	31812	827262	0.102336	0.0782357	0.0119214	0.310008	0.107824	0.0796226	0.0133262	0.313899
Afghanistan	Female	1985	2596371	268334	201169	33348	796619	0.10335	0.0774807	0.012844	0.30682	0.108927	0.0786865	0.0143817	0.309385
Afghanistan	Female	1986	2539512	265529	195370	35097	779572	0.104559	0.0769322	0.0138205	0.306977	0.110262	0.0779814	0.0159287	0.309739
Afghanistan	Female	1987	2498886	262020	190131	35782	759369	0.104855	0.0760863	0.0143192	0.303883	0.110614	0.0769844	0.016598	0.306808
Afghanistan	Female	1988	2489440	260500	187021	37304	743501	0.104642	0.0751259	0.0149849	0.298662	0.110417	0.075875	0.0171196	0.302291
Afghanistan	Female	1989	2529437	263525	187551	38276	745489	0.104183	0.0741472	0.0151323	0.294725	0.109955	0.0747614	0.0175545	0.29823
Afghanistan	Female	1990	2629638	271972	192389	40438	766463	0.103426	0.0731619	0.0153777	0.291471	0.109158	0.0736408	0.0174856	0.295726
Afghanistan	Female	1991	2800407	288359	202836	44184	811269	0.10297	0.072431	0.0157778	0.289697	0.108686	0.0727988	0.0175378	0.292628
Afghanistan	Female	1992	3032859	308466	216635	47502	860966	0.101708	0.0714292	0.0156624	0.283879	0.107319	0.0716811	0.017425	0.286363
Afghanistan	Female	1993	3294697	328664	231276	50148	916157	0.0997554	0.0701964	0.0152207	0.27807	0.105186	0.0703257	0.0169502	0.280526
Afghanistan	Female	1994	3540986	345934	244240	53103	968473	0.0976942	0.0689752	0.0149966	0.273504	0.102934	0.0690038	0.0165165	0.275938
Afghanistan	Female	1995	3740095	361584	255517	55429	1016045	0.0966776	0.0683184	0.0148202	0.271663	0.101833	0.06829	0.0164433	0.272808
Afghanistan	Female	1996	3879358	373451	263871	57071	1059933	0.0962661	0.0680193	0.0147114	0.273224	0.101402	0.0679679	0.0164468	0.271526
Afghanistan	Female	1997	3969996	385127	271413	59227	1076881	0.0970093	0.0683659	0.0149186	0.271255	0.102241	0.0683309	0.0166917	0.273938
Afghanistan	Female	1998	4033539	397503	279046	60203	1116774	0.0985495	0.0691813	0.0149257	0.276872	0.103956	0.0692031	0.0171235	0.276742
Afghanistan	Female	1999	4102898	411479	287939	61847	1153157	0.10029	0.0701795	0.0150741	0.281059	0.105888	0.0702789	0.0171068	0.282478
Afghanistan	Female	2000	4202084	425545	298226	64099	1184900	0.10127	0.070971	0.0152541	0.281979	0.106974	0.0711518	0.0169353	0.288212
Afghanistan	Female	2001	4336591	442741	311477	64519	1230019	0.102094	0.0718253	0.0148778	0.283637	0.107885	0.0721064	0.0165526	0.290978
Afghanistan	Female	2002	4498826	471694	330970	68836	1305195	0.104848	0.073568	0.0153008	0.290119	0.110938	0.074026	0.016882	0.297022
Afghanistan	Female	2003	4684124	507236	354454	70992	1389496	0.108288	0.0756712	0.0151559	0.296639	0.114766	0.076353	0.0170038	0.30341
Afghanistan	Female	2004	4883740	546410	380526	73918	1496559	0.111883	0.0779169	0.0151356	0.306437	0.118786	0.0788625	0.0169635	0.312571
Afghanistan	Female	2005	5090978	589533	409147	78229	1615258	0.1158	0.0803671	0.0153662	0.317279	0.123185	0.0816218	0.0173668	0.323292
Afghanistan	Female	2006	5305808	635689	440220	83062	1733459	0.11981	0.0829694	0.015655	0.32671	0.12771	0.0845767	0.0177992	0.333197
Afghanistan	Female	2007	5530201	687239	474675	87561	1848992	0.12427	0.0858332	0.0158332	0.334344	0.132751	0.0878423	0.018202	0.344929
Afghanistan	Female	2008	5761512	743102	512173	93704	1997399	0.128977	0.0888956	0.0162638	0.34668	0.138077	0.091343	0.0180782	0.35602
Albania	Female	1980	687786	275307	75385.1	123056	414469	0.400281	0.109605	0.178916	0.602614	0.428784	0.113968	0.194157	0.633364
Albania	Female	1981	708078	284165	74703.5	134314	421708	0.401319	0.105502	0.189688	0.595568	0.430475	0.109688	0.206991	0.628123
Albania	Female	1982	727836	292279	74026.6	142710	428816	0.401573	0.101708	0.196075	0.589166	0.43158	0.105724	0.214132	0.62235
Albania	Female	1983	748069	301019	73406.7	151395	435673	0.402395	0.0981283	0.202381	0.582396	0.433419	0.101947	0.222739	0.616558
Albania	Female	1984	770196	309709	73093.6	161323	444270	0.402117	0.0949026	0.209457	0.576827	0.434098	0.0985525	0.229555	0.612343
Albania	Female	1985	794992	318586	73126.1	173041	453142	0.400741	0.0919834	0.217664	0.569996	0.433494	0.0954981	0.239078	0.604375
Albania	Female	1986	823235	329320	73487.4	183300	464361	0.400031	0.0892666	0.222659	0.564069	0.43349	0.0926345	0.247589	0.599091
Albania	Female	1987	853929	339962	74149.8	193887	477328	0.398115	0.0868337	0.227053	0.558979	0.432078	0.0900932	0.253093	0.592887
Albania	Female	1988	883936	350538	74787.2	203868	490212	0.396564	0.0846071	0.230636	0.554578	0.430698	0.0877407	0.256964	0.58794
Albania	Female	1989	908990	359805	75058.8	213856	499377	0.395829	0.0825738	0.235267	0.549375	0.42958	0.0855379	0.259784	0.583426
Albania	Female	1990	926176	366631	74782.9	220987	503363	0.395854	0.0807438	0.238602	0.543485	0.428525	0.0834907	0.26327	0.578781
Albania	Female	1991	934401	364990	74069.1	221768	501902	0.390614	0.0792691	0.237337	0.537138	0.421108	0.0818829	0.260989	0.568933
Albania	Female	1992	934987	361723	72825.6	220302	496990	0.386875	0.0778894	0.235621	0.531548	0.414558	0.0802786	0.257046	0.560543
Albania	Female	1993	930449	360556	71191.3	222833	493302	0.387507	0.0765128	0.23949	0.530176	0.412115	0.0785781	0.258784	0.555768
Albania	Female	1994	924510	361216	69515.3	226629	490189	0.390711	0.0751915	0.245135	0.530215	0.412233	0.0769198	0.262712	0.551894
Albania	Female	1995	920041	362462	68037.5	231380	487501	0.393963	0.0739506	0.251489	0.529869	0.412581	0.0753959	0.26485	0.549517
Albania	Female	1996	917617	366509	66900.8	236946	489412	0.399414	0.0729071	0.258219	0.533351	0.415494	0.0741111	0.271575	0.550486
Albania	Female	1997	916896	369181	66244.4	240944	491259	0.402642	0.0722485	0.262783	0.535785	0.416369	0.0732952	0.273975	0.550378
Albania	Female	1998	918674	375632	65899.9	247371	496071	0.408885	0.0717337	0.26927	0.539986	0.420521	0.0726271	0.278566	0.552104
Albania	Female	1999	923695	385818	65958.6	256123	505952	0.41769	0.0714073	0.277281	0.547748	0.427338	0.0721415	0.284223	0.556734
Albania	Female	2000	932386	398363	66504.5	266670	519924	0.427251	0.0713272	0.286008	0.557627	0.434895	0.0719038	0.291275	0.564661
Albania	Female	2001	945329	413782	67589	278926	536788	0.437712	0.0714979	0.295057	0.567831	0.443339	0.0719152	0.298851	0.573375
Albania	Female	2002	962357	430414	69411.3	291219	556552	0.44725	0.0721264	0.30261	0.578322	0.450915	0.0724073	0.304791	0.581542
Albania	Female	2003	982184	447560	71850.8	301745	578273	0.455679	0.0731541	0.307218	0.588762	0.45753	0.0733345	0.308012	0.590528
Albania	Female	2004	1002947	464979	74718.4	313079	599438	0.463613	0.0744989	0.312159	0.597676	0.463901	0.0746292	0.312037	0.597957
Albania	Female	2005	1023254	481696	77944.6	321246	620660	0.47075	0.0761733	0.313945	0.606555	0.469773	0.0763187	0.312948	0.60592
Albania	Female	2006	1042610	497504	81475.8	328708	640879	0.477171	0.078146	0.315274	0.614687	0.475246	0.0783763	0.312529	0.614007
Albania	Female	2007	1061238	511940	85458.5	333592	663143	0.482399	0.0805272	0.314343	0.624876	0.479781	0.0808958	0.311619	0.62387
Albania	Female	2008	1079344	526144	89859.7	336446	685102	0.487466	0.083254	0.311714	0.634739	0.484288	0.0837902	0.307891	0.633267
Algeria	Female	1980	4136596	1179821	442430	371609	2110036	0.285215	0.106955	0.0898345	0.51009	0.302893	0.114035	0.0932877	0.538648
Algeria	Female	1981	4277623	1257396	439596	436716	2174145	0.293947	0.102766	0.102093	0.50826	0.313178	0.109863	0.107639	0.538305
Algeria	Female	1982	4429800	1337182	436512	511263	2233160	0.301861	0.09854	0.115414	0.504122	0.322808	0.105675	0.122518	0.538465
Algeria	Female	1983	4591267	1419191	433632	580478	2301368	0.309107	0.0944472	0.126431	0.501249	0.331798	0.101612	0.13617	0.539078
Algeria	Female	1984	4759189	1503021	430901	668161	2381804	0.315814	0.0905409	0.140394	0.500464	0.340093	0.0976838	0.151985	0.537979
Algeria	Female	1985	4931504	1594257	428454	771525	2461450	0.32328	0.086881	0.156448	0.499128	0.348963	0.093929	0.169118	0.538051
Algeria	Female	1986	5107751	1686481	426234	863652	2543963	0.330181	0.0834485	0.169086	0.498059	0.356935	0.0903431	0.182232	0.536441
Algeria	Female	1987	5288602	1781874	424396	952723	2624031	0.336927	0.0802474	0.180146	0.496167	0.3645	0.0869522	0.194046	0.535579
Algeria	Female	1988	5474460	1880451	422553	1048542	2709066	0.343495	0.0771862	0.191533	0.494855	0.371701	0.0836788	0.206966	0.53516
Algeria	Female	1989	5666071	1984810	420674	1163449	2800364	0.350297	0.0742443	0.205336	0.494234	0.379086	0.0805161	0.221354	0.535479
Algeria	Female	1990	5864021	2092370	419075	1273815	2904893	0.356815	0.0714655	0.217226	0.495376	0.386161	0.0775285	0.234444	0.535191
Algeria	Female	1991	6068427	2204311	417314	1383463	3007424	0.363243	0.0687681	0.227977	0.495585	0.39315	0.0746287	0.24709	0.536609
Algeria	Female	1992	6279169	2325434	415363	1518227	3130856	0.370341	0.0661494	0.241788	0.49861	0.400847	0.0718002	0.261057	0.536676
Algeria	Female	1993	6496322	2450422	413893	1640476	3248780	0.377201	0.0637119	0.252524	0.500095	0.408236	0.0691558	0.273693	0.538968
Algeria	Female	1994	6719953	2574644	412905	1767615	3379480	0.383134	0.0614446	0.26304	0.502902	0.414527	0.0666839	0.284902	0.540747
Algeria	Female	1995	6950183	2709694	412246	1900234	3501453	0.389874	0.0593144	0.273408	0.503793	0.421569	0.0643276	0.294444	0.54314
Algeria	Female	1996	7186441	2853194	412093	2036530	3647162	0.397025	0.0573432	0.283385	0.507506	0.428897	0.062117	0.305042	0.545082
Algeria	Female	1997	7428840	3005443	412362	2188818	3793926	0.404564	0.0555082	0.294638	0.510702	0.436494	0.0600348	0.317052	0.547528
Algeria	Female	1998	7678935	3173050	413304	2344431	3959003	0.413215	0.0538231	0.305307	0.515567	0.445189	0.0580812	0.328353	0.553408
Algeria	Female	1999	7938810	3358595	414872	2521003	4141444	0.42306	0.0522587	0.317554	0.521671	0.455137	0.0562302	0.340818	0.559576
Algeria	Female	2000	8209608	3556788	418146	2701055	4338046	0.433247	0.0509338	0.329011	0.528411	0.465462	0.0546178	0.3525	0.564879
Algeria	Female	2001	8491689	3771159	423608	2893947	4562914	0.4441	0.049885	0.340798	0.537339	0.476532	0.0532677	0.364246	0.573893
Algeria	Female	2002	8783498	3996719	432006	3103320	4806234	0.455026	0.0491839	0.353312	0.547189	0.487657	0.0522598	0.376602	0.583783
Algeria	Female	2003	9081792	4233366	444057	3328529	5064678	0.466138	0.0488953	0.366506	0.557674	0.498833	0.0516524	0.389597	0.593587
Algeria	Female	2004	9382198	4478296	460717	3535352	5335953	0.477318	0.0491054	0.376815	0.568732	0.509769	0.0515427	0.402735	0.603517
Algeria	Female	2005	9681257	4717919	482400	3730706	5602286	0.487325	0.0498282	0.385354	0.578673	0.519072	0.0519989	0.411474	0.611585
Algeria	Female	2006	9977102	4962998	509051	3909421	5891960	0.497439	0.0510219	0.391839	0.590548	0.528054	0.052945	0.415109	0.621962
Algeria	Female	2007	10269458	5210183	541002	4072927	6198065	0.507347	0.0526806	0.396606	0.603544	0.53645	0.0543875	0.417659	0.632175
Algeria	Female	2008	10558343	5458361	579100	4234664	6500919	0.516971	0.0548476	0.401073	0.615714	0.544268	0.0563699	0.420889	0.643272
Andorra	Female	1980	0	0	0	0	0	.	.	.	.	0.470096	0.123069	0.222916	0.68902
Andorra	Female	1981	0	0	0	0	0	.	.	.	.	0.471732	0.120455	0.231322	0.685754
Andorra	Female	1982	0	0	0	0	0	.	.	.	.	0.472726	0.118129	0.236056	0.682955
Andorra	Female	1983	0	0	0	0	0	.	.	.	.	0.473114	0.116131	0.240234	0.680257
Andorra	Female	1984	0	0	0	0	0	.	.	.	.	0.473734	0.114363	0.244238	0.678143
Andorra	Female	1985	0	0	0	0	0	.	.	.	.	0.474168	0.11281	0.245232	0.676168
Andorra	Female	1986	0	0	0	0	0	.	.	.	.	0.474632	0.111474	0.249077	0.675607
Andorra	Female	1987	0	0	0	0	0	.	.	.	.	0.475726	0.110276	0.254698	0.675168
Andorra	Female	1988	0	0	0	0	0	.	.	.	.	0.477501	0.10914	0.260365	0.673786
Andorra	Female	1989	0	0	0	0	0	.	.	.	.	0.480082	0.10805	0.265394	0.676116
Andorra	Female	1990	19409	9546	2032.7	5312	13214	0.491844	0.10473	0.273663	0.680799	0.482971	0.107036	0.269042	0.6778
Andorra	Female	1991	20436	10114	2120.66	5703	13962	0.494903	0.103771	0.279049	0.683193	0.486164	0.106144	0.274006	0.67863
Andorra	Female	1992	21681	10771	2233.84	6095	14793	0.496787	0.103032	0.281125	0.682298	0.488133	0.105434	0.275433	0.679571
Andorra	Female	1993	23004	11466	2356.44	6473	15697	0.498452	0.102436	0.281375	0.682366	0.489819	0.104851	0.27856	0.679759
Andorra	Female	1994	24199	12106	2466.97	6860	16520	0.500271	0.101945	0.283498	0.682693	0.491593	0.104354	0.281061	0.680991
Andorra	Female	1995	25126	12612	2552.6	7209	17164	0.501939	0.101592	0.286896	0.683103	0.493155	0.103974	0.283177	0.681756
Andorra	Female	1996	25699	12956	2603.62	7477	17587	0.504133	0.101312	0.290948	0.684328	0.49515	0.103654	0.283636	0.683514
Andorra	Female	1997	25979	13158	2627.88	7586	17831	0.506503	0.101154	0.291993	0.686349	0.497243	0.103447	0.284275	0.683888
Andorra	Female	1998	26128	13307	2641.04	7716	17956	0.50931	0.101081	0.295302	0.687234	0.499681	0.103312	0.286555	0.684257
Andorra	Female	1999	26395	13522	2668.75	7863	18251	0.512283	0.101108	0.29791	0.691447	0.502225	0.103261	0.289584	0.686175
Andorra	Female	2000	26961	13871	2733.08	8121	18723	0.514502	0.101372	0.30122	0.694463	0.503953	0.103423	0.290065	0.687908
Andorra	Female	2001	27897	14433	2837.65	8418	19442	0.517375	0.101719	0.301748	0.696935	0.506288	0.103668	0.293172	0.691838
Andorra	Female	2002	29132	15174	2975.93	8849	20416	0.520884	0.102153	0.303759	0.700795	0.509184	0.104	0.292357	0.694524
Andorra	Female	2003	30522	15999	3140.35	9325	21484	0.524179	0.102888	0.305526	0.70387	0.511766	0.10461	0.294659	0.698075
Andorra	Female	2004	31845	16820	3305.83	9754	22578	0.528196	0.10381	0.306296	0.708985	0.514902	0.105397	0.293615	0.703298
Andorra	Female	2005	32953	17509	3465.2	10054	23478	0.531319	0.105156	0.305088	0.712475	0.516961	0.106556	0.292007	0.706234
Andorra	Female	2006	33795	18101	3604.43	10388	24310	0.535604	0.106656	0.307379	0.719339	0.51996	0.107841	0.292836	0.710775
Andorra	Female	2007	34427	18559	3737.87	10553	24991	0.53907	0.108574	0.306542	0.725911	0.521979	0.109488	0.291047	0.716347
Andorra	Female	2008	34900	18934	3866.24	10603	25622	0.542535	0.110781	0.3038	0.734162	0.523873	0.111384	0.288301	0.720212
Angola	Female	1980	1739917	153847	139880	11112	529265	0.0884218	0.0803949	0.00638657	0.30419	0.0915658	0.0822384	0.00632028	0.309019
Angola	Female	1981	1796535	160542	142115	12813	539556	0.0893623	0.079105	0.00713204	0.300331	0.0926088	0.0807824	0.0072344	0.305397
Angola	Female	1982	1858326	168545	145233	14693	554050	0.0906972	0.0781526	0.0079065	0.298144	0.0940872	0.0796813	0.00804678	0.30156
Angola	Female	1983	1922485	177437	148953	16697	573438	0.0922957	0.0774796	0.00868526	0.29828	0.0958612	0.0788774	0.00898786	0.298628
Angola	Female	1984	1985165	187252	153160	19106	593488	0.0943256	0.0771523	0.00962431	0.298962	0.0981089	0.0784383	0.0100919	0.296092
Angola	Female	1985	2043754	197977	157756	21571	609838	0.0968694	0.0771893	0.0105547	0.298391	0.10092	0.0783839	0.0113806	0.299049
Angola	Female	1986	2096876	209058	162416	24139	627162	0.0996997	0.0774563	0.0115118	0.299094	0.104044	0.0785705	0.0127394	0.301703
Angola	Female	1987	2145739	221103	167407	27303	647418	0.103043	0.0780185	0.0127243	0.301722	0.107735	0.0790746	0.0140303	0.30355
Angola	Female	1988	2193485	234274	173009	31228	675831	0.106804	0.0788742	0.0142366	0.308108	0.111888	0.0798831	0.0155968	0.308882
Angola	Female	1989	2244650	248513	179200	34787	701492	0.110714	0.0798343	0.0154977	0.312517	0.116211	0.0807987	0.0168811	0.313797
Angola	Female	1990	2302432	264981	186552	40040	732651	0.115087	0.081024	0.0173905	0.318207	0.121053	0.0819524	0.0182437	0.319856
Angola	Female	1991	2368187	281727	194295	44705	760346	0.118963	0.0820436	0.0188772	0.321067	0.125356	0.0829292	0.0202292	0.324107
Angola	Female	1992	2440702	299636	202746	49271	798765	0.122766	0.0830688	0.0201874	0.327269	0.129582	0.0839025	0.0218481	0.330688
Angola	Female	1993	2517506	313981	210056	52224	830120	0.124719	0.0834382	0.0207445	0.329739	0.13177	0.0841952	0.0226998	0.333242
Angola	Female	1994	2594909	329497	217952	55826	863977	0.126978	0.0839922	0.0215137	0.332951	0.134292	0.0847	0.0235751	0.337264
Angola	Female	1995	2670363	348988	227389	59863	902331	0.130689	0.085153	0.0224176	0.337906	0.138412	0.0858591	0.025144	0.342565
Angola	Female	1996	2743039	373522	238592	65906	948212	0.136171	0.0869809	0.0240265	0.345679	0.144482	0.087733	0.0270955	0.35063
Angola	Female	1997	2814196	401089	250913	72822	996815	0.142524	0.0891596	0.0258767	0.35421	0.151509	0.0899881	0.0295417	0.362087
Angola	Female	1998	2885935	433689	264851	80010	1060060	0.150277	0.0917729	0.0277242	0.367319	0.160076	0.0926868	0.0313784	0.375261
Angola	Female	1999	2961307	473142	280949	87363	1132308	0.159775	0.0948735	0.0295013	0.382368	0.170563	0.0958761	0.0341864	0.389931
Angola	Female	2000	3042523	517117	298724	99425	1208390	0.169963	0.098183	0.0326784	0.397167	0.18181	0.099282	0.0372547	0.407218
Angola	Female	2001	3130366	567576	318456	112218	1298218	0.181313	0.101731	0.0358483	0.414718	0.194346	0.102938	0.040241	0.427335
Angola	Female	2002	3224187	626584	340434	125172	1399607	0.194339	0.105588	0.0388228	0.434096	0.208744	0.106886	0.0441518	0.448263
Angola	Female	2003	3323045	689940	363627	141767	1513450	0.207623	0.109426	0.0426618	0.455441	0.223448	0.110828	0.0489843	0.47114
Angola	Female	2004	3425400	757913	387789	159235	1628831	0.221263	0.11321	0.0464864	0.475516	0.23858	0.114722	0.0534283	0.494955
Angola	Female	2005	3530188	831434	413209	181895	1760038	0.235521	0.11705	0.0515257	0.498568	0.254433	0.118696	0.0584036	0.516969
Angola	Female	2006	3637001	911341	439924	206408	1898826	0.250575	0.120958	0.0567521	0.522086	0.27119	0.122728	0.0646561	0.539698
Angola	Female	2007	3746369	997832	468090	234819	2041050	0.266346	0.124945	0.0626791	0.544808	0.288748	0.126816	0.0696256	0.562422
Angola	Female	2008	3859226	1089588	497461	257444	2184139	0.282333	0.128902	0.0667086	0.565953	0.306537	0.130853	0.0757338	0.582657
Antigua and Barbuda	Female	1980	0	0	0	0	0	.	.	.	.	0.352711	0.134143	0.0995251	0.613286
Antigua and Barbuda	Female	1981	0	0	0	0	0	.	.	.	.	0.362057	0.131416	0.110674	0.6147
Antigua and Barbuda	Female	1982	0	0	0	0	0	.	.	.	.	0.36996	0.128844	0.120765	0.615675
Antigua and Barbuda	Female	1983	0	0	0	0	0	.	.	.	.	0.37947	0.126494	0.132811	0.61912
Antigua and Barbuda	Female	1984	0	0	0	0	0	.	.	.	.	0.391403	0.124199	0.147545	0.624694
Antigua and Barbuda	Female	1985	0	0	0	0	0	.	.	.	.	0.404271	0.122081	0.163292	0.633113
Antigua and Barbuda	Female	1986	0	0	0	0	0	.	.	.	.	0.417924	0.120056	0.178307	0.641048
Antigua and Barbuda	Female	1987	0	0	0	0	0	.	.	.	.	0.430509	0.118101	0.194085	0.646716
Antigua and Barbuda	Female	1988	0	0	0	0	0	.	.	.	.	0.444088	0.116131	0.210278	0.654618
Antigua and Barbuda	Female	1989	0	0	0	0	0	.	.	.	.	0.458159	0.114144	0.225747	0.66246
Antigua and Barbuda	Female	1990	18292	8225	2066.86	4158	12020	0.449662	0.112992	0.227334	0.657107	0.469788	0.11235	0.240542	0.66938
Antigua and Barbuda	Female	1991	18500	8523	2064.44	4429	12279	0.460714	0.111592	0.239382	0.663723	0.480682	0.110595	0.254631	0.676441
Antigua and Barbuda	Female	1992	18887	8916	2081.93	4778	12664	0.472066	0.110231	0.252985	0.670508	0.491871	0.108886	0.268969	0.682888
Antigua and Barbuda	Female	1993	19422	9338	2119.84	5068	13167	0.480791	0.109147	0.260965	0.677957	0.500162	0.107581	0.279743	0.688156
Antigua and Barbuda	Female	1994	20031	9787	2168.03	5373	13719	0.488599	0.108234	0.26823	0.68491	0.507129	0.106522	0.286909	0.694476
Antigua and Barbuda	Female	1995	20665	10235	2220.9	5689	14238	0.495278	0.107472	0.275275	0.688977	0.512438	0.105735	0.293093	0.699284
Antigua and Barbuda	Female	1996	21311	10713	2275.63	6023	14801	0.502716	0.106782	0.282629	0.694526	0.51795	0.105088	0.298844	0.703637
Antigua and Barbuda	Female	1997	21983	11245	2331.12	6371	15447	0.511514	0.106042	0.289829	0.702682	0.524393	0.104451	0.305264	0.709339
Antigua and Barbuda	Female	1998	22659	11798	2389.15	6784	16097	0.520671	0.105439	0.29941	0.710394	0.53105	0.104007	0.310607	0.715744
Antigua and Barbuda	Female	1999	23324	12371	2445.55	7164	16737	0.530419	0.104851	0.307159	0.717567	0.538549	0.103598	0.316004	0.7225
Antigua and Barbuda	Female	2000	23960	12942	2500.51	7591	17394	0.540149	0.104362	0.316805	0.725939	0.546566	0.10327	0.323456	0.728562
Antigua and Barbuda	Female	2001	24557	13468	2557.51	7999	17972	0.548446	0.104146	0.325728	0.731841	0.553808	0.103206	0.331772	0.735074
Antigua and Barbuda	Female	2002	25115	13972	2613.33	8383	18558	0.556313	0.104055	0.333778	0.738904	0.56115	0.103248	0.339037	0.741224
Antigua and Barbuda	Female	2003	25641	14460	2668.46	8720	19107	0.563952	0.10407	0.340074	0.74518	0.56858	0.103391	0.343979	0.747733
Antigua and Barbuda	Female	2004	26158	14989	2717.44	9080	19748	0.573029	0.103886	0.347121	0.754943	0.577459	0.103337	0.351368	0.756684
Antigua and Barbuda	Female	2005	26678	15551	2765.43	9529	20347	0.582932	0.10366	0.357202	0.762677	0.586939	0.103279	0.36105	0.765194
Antigua and Barbuda	Female	2006	27203	16118	2821.46	9902	20992	0.592518	0.103719	0.364	0.771664	0.595833	0.103551	0.367381	0.773797
Antigua and Barbuda	Female	2007	27727	16698	2881.82	10346	21622	0.602245	0.103936	0.373148	0.779832	0.604693	0.104008	0.374163	0.782864
Antigua and Barbuda	Female	2008	28256	17270	2952.34	10703	22281	0.611182	0.104485	0.378791	0.788533	0.612642	0.104812	0.378958	0.7908
Azerbaijan	Female	1980	1722593	815752	185822	416880	1152111	0.473561	0.107873	0.242007	0.668824	0.50294	0.112057	0.260543	0.703226
Azerbaijan	Female	1981	1781277	845534	181735	457586	1177259	0.474679	0.102025	0.256886	0.660907	0.507285	0.106255	0.277337	0.697589
Azerbaijan	Female	1982	1841025	877759	177639	500345	1204972	0.476777	0.0964889	0.271775	0.654512	0.511661	0.100613	0.294556	0.693353
Azerbaijan	Female	1983	1899175	911872	173160	541459	1235194	0.480141	0.0911764	0.285102	0.650384	0.516567	0.095066	0.308562	0.689354
Azerbaijan	Female	1984	1952353	944536	168093	583643	1259743	0.483794	0.0860975	0.298943	0.645243	0.521288	0.0896832	0.324409	0.684454
Azerbaijan	Female	1985	1998323	973665	162397	624941	1281591	0.487241	0.0812667	0.312733	0.641333	0.52552	0.0845183	0.340069	0.680999
Azerbaijan	Female	1986	2035719	1000401	155980	666131	1299371	0.491424	0.0766217	0.327222	0.638286	0.53024	0.0794885	0.356473	0.677615
Azerbaijan	Female	1987	2065606	1023220	149141	704427	1308409	0.495361	0.0722022	0.341027	0.633426	0.53435	0.0746886	0.370583	0.673011
Azerbaijan	Female	1988	2091204	1042623	142229	740325	1317290	0.498575	0.068013	0.354018	0.629919	0.537387	0.0701527	0.384501	0.669329
Azerbaijan	Female	1989	2117178	1063840	135552	776644	1325717	0.50248	0.0640247	0.36683	0.626172	0.540827	0.0658104	0.398199	0.663414
Azerbaijan	Female	1990	2146908	1082458	129467	812676	1330818	0.504194	0.0603042	0.378533	0.619877	0.541773	0.061842	0.410379	0.656421
Azerbaijan	Female	1991	2181669	1103596	123882	850497	1341993	0.505849	0.0567833	0.389838	0.615122	0.542463	0.0580925	0.42196	0.650078
Azerbaijan	Female	1992	2220562	1121626	118766	879193	1349067	0.505109	0.0534846	0.395933	0.607534	0.540565	0.0546649	0.427507	0.643248
Azerbaijan	Female	1993	2262188	1136425	114072	904143	1355457	0.502356	0.0504254	0.399676	0.59918	0.536433	0.0515474	0.427993	0.632765
Azerbaijan	Female	1994	2304234	1147819	109669	918827	1356794	0.498134	0.0475944	0.398756	0.588826	0.530548	0.0487012	0.426047	0.622272
Azerbaijan	Female	1995	2345129	1160079	105255	936809	1358972	0.494676	0.0448826	0.39947	0.579487	0.525115	0.0459582	0.425191	0.611518
Azerbaijan	Female	1996	2384538	1177251	100446	961220	1366528	0.493702	0.0421238	0.403105	0.573079	0.521851	0.0431279	0.429164	0.602594
Azerbaijan	Female	1997	2423411	1196841	95830.8	989842	1376522	0.493866	0.0395438	0.40845	0.56801	0.519479	0.0404816	0.430785	0.59546
Azerbaijan	Female	1998	2462950	1222887	91036.3	1022839	1391018	0.496513	0.0369623	0.41529	0.564777	0.519466	0.0378227	0.435351	0.589847
Azerbaijan	Female	1999	2504873	1258186	85754.5	1071761	1416090	0.502295	0.0342351	0.427871	0.565334	0.52261	0.0350232	0.444948	0.586426
Azerbaijan	Female	2000	2550413	1302377	80338.7	1130652	1449942	0.510653	0.0315003	0.443321	0.568513	0.528475	0.0322369	0.458551	0.587785
Azerbaijan	Female	2001	2599759	1353171	75559.5	1192589	1492776	0.520498	0.029064	0.458731	0.574198	0.536017	0.0297751	0.470617	0.591456
Azerbaijan	Female	2002	2652485	1411235	71674.7	1260902	1545786	0.532043	0.0270217	0.475366	0.582769	0.545454	0.0277256	0.486315	0.597561
Azerbaijan	Female	2003	2708448	1473667	69666.1	1330595	1607673	0.5441	0.0257218	0.491276	0.593577	0.555717	0.0264357	0.501406	0.606743
Azerbaijan	Female	2004	2767318	1539547	70218.2	1395413	1674903	0.556332	0.0253741	0.504247	0.605244	0.566555	0.0261008	0.513851	0.61715
Azerbaijan	Female	2005	2828702	1610694	73487.1	1463422	1754153	0.569411	0.0259791	0.517348	0.620126	0.578665	0.0267117	0.525803	0.630721
Azerbaijan	Female	2006	2892406	1684542	79082.3	1526639	1835485	0.582402	0.0273414	0.527809	0.634588	0.591098	0.0280397	0.535626	0.644813
Azerbaijan	Female	2007	2958027	1755581	86746.7	1581273	1920557	0.593497	0.0293259	0.53457	0.64927	0.6019	0.0299421	0.541829	0.658991
Azerbaijan	Female	2008	3024657	1824875	96479.9	1630646	2007461	0.603333	0.0318978	0.539118	0.663699	0.6115	0.0323958	0.546796	0.672925
Argentina	Female	1980	8857939	2868653	673572	1566722	4206194	0.323851	0.0760417	0.176872	0.47485	0.317506	0.0755152	0.171211	0.468271
Argentina	Female	1981	8994305	3006714	645062	1762912	4262798	0.334291	0.0717189	0.196003	0.473944	0.327208	0.0711671	0.189575	0.466676
Argentina	Female	1982	9131376	3137734	617187	1943430	4322308	0.343621	0.0675897	0.21283	0.473347	0.335794	0.0670148	0.206328	0.465111
Argentina	Female	1983	9269087	3271211	590884	2122421	4407696	0.352916	0.0637478	0.228978	0.475526	0.344341	0.063163	0.22116	0.466707
Argentina	Female	1984	9407190	3413155	566516	2316418	4505577	0.362824	0.0602216	0.246239	0.47895	0.353503	0.0596449	0.238375	0.468796
Argentina	Female	1985	9545641	3556986	543798	2505550	4601119	0.372629	0.0569682	0.262481	0.482013	0.362583	0.0564196	0.25406	0.471957
Argentina	Female	1986	9684853	3710571	522856	2700395	4715502	0.383131	0.053987	0.278827	0.486894	0.372386	0.0534952	0.268594	0.476089
Argentina	Female	1987	9825527	3869597	503379	2886392	4830669	0.393831	0.0512318	0.293765	0.491645	0.382432	0.0508227	0.284124	0.480504
Argentina	Female	1988	9968316	4025342	484687	3080940	4961487	0.403814	0.0486228	0.309073	0.497726	0.391836	0.0483062	0.298838	0.486396
Argentina	Female	1989	10113984	4176152	468361	3258720	5073462	0.412909	0.0463083	0.322199	0.501628	0.400452	0.0460819	0.311013	0.489332
Argentina	Female	1990	10263309	4332427	453962	3432200	5205067	0.422128	0.0442315	0.334415	0.507153	0.409304	0.0441009	0.322964	0.495267
Argentina	Female	1991	10415783	4516070	439921	3635423	5357628	0.43358	0.042236	0.34903	0.514376	0.420495	0.0422232	0.336583	0.502015
Argentina	Female	1992	10571877	4721226	425949	3850839	5528353	0.446584	0.0402908	0.364253	0.52293	0.433356	0.0404063	0.352321	0.510611
Argentina	Female	1993	10734451	4935074	412579	4077607	5714679	0.459742	0.038435	0.379862	0.532368	0.446528	0.0386725	0.366766	0.519833
Argentina	Female	1994	10907183	5159110	398801	4333498	5903825	0.473001	0.0365631	0.397307	0.541279	0.460004	0.0369129	0.383487	0.528754
Argentina	Female	1995	11092285	5384310	386460	4571402	6099670	0.48541	0.0348404	0.412124	0.549902	0.472845	0.0352816	0.398664	0.538176
Argentina	Female	1996	11291367	5619738	375107	4818791	6314828	0.497702	0.0332207	0.426768	0.559262	0.485813	0.0337377	0.414096	0.548123
Argentina	Female	1997	11502533	5862472	366467	5072921	6546814	0.509668	0.0318597	0.441026	0.569163	0.498647	0.0324248	0.428694	0.559018
Argentina	Female	1998	11720177	6115562	362010	5345845	6796262	0.521798	0.0308878	0.456123	0.579877	0.511698	0.0314784	0.444282	0.571214
Argentina	Female	1999	11936499	6375531	363694	5626825	7069976	0.534121	0.0304691	0.471397	0.592299	0.524802	0.031067	0.460674	0.583993
Argentina	Female	2000	12145906	6632634	372797	5874679	7361233	0.54608	0.0306933	0.483676	0.606067	0.537257	0.0312969	0.474134	0.598387
Argentina	Female	2001	12346193	6876699	389502	6091894	7647227	0.556989	0.0315484	0.493423	0.6194	0.548299	0.0321669	0.483408	0.611936
Argentina	Female	2002	12538942	7090652	412401	6259355	7905752	0.56549	0.0328896	0.499193	0.630496	0.55658	0.0335307	0.488851	0.622696
Argentina	Female	2003	12726991	7315437	440997	6426083	8193301	0.574797	0.0346505	0.504918	0.643774	0.565495	0.0353092	0.494796	0.635346
Argentina	Female	2004	12914900	7544811	475299	6593618	8481642	0.584194	0.0368024	0.510543	0.656733	0.574464	0.0374742	0.49977	0.648123
Argentina	Female	2005	13105967	7780313	514732	6748281	8778491	0.593647	0.0392746	0.514901	0.669809	0.583553	0.0399598	0.503251	0.661275
Argentina	Female	2006	13300668	8017041	558269	6880421	9065070	0.602755	0.041973	0.517299	0.68155	0.59239	0.0426769	0.505338	0.672496
Argentina	Female	2007	13497741	8254769	605405	7024799	9367286	0.611567	0.0448523	0.520443	0.693989	0.600981	0.0455858	0.508279	0.686048
Argentina	Female	2008	13696727	8498227	655544	7166216	9707060	0.620457	0.0478614	0.523206	0.708714	0.609645	0.0486388	0.510936	0.699501
Australia	Female	1980	4893146	1465684	176179	1124749	1823079	0.299538	0.0360052	0.229862	0.372578	0.295194	0.0359597	0.225051	0.367962
Australia	Female	1981	4995576	1550309	167145	1230331	1890999	0.310336	0.0334587	0.246284	0.378535	0.305995	0.0333473	0.242074	0.373827
Australia	Female	1982	5093830	1634976	160551	1330466	1960208	0.320972	0.0315188	0.261192	0.38482	0.316499	0.0313356	0.256743	0.379962
Australia	Female	1983	5190400	1716194	155465	1426346	2028013	0.330648	0.0299524	0.274805	0.390724	0.32595	0.0297226	0.270301	0.385642
Australia	Female	1984	5289104	1806714	152017	1519955	2108607	0.341592	0.0287415	0.287375	0.39867	0.336625	0.0285064	0.282733	0.393352
Australia	Female	1985	5392662	1906965	149587	1622674	2204909	0.353622	0.0277389	0.300904	0.408872	0.3484	0.0275528	0.296419	0.403735
Australia	Female	1986	5501444	2005264	147308	1725631	2296088	0.364498	0.0267762	0.313669	0.417361	0.359087	0.0266628	0.308823	0.411916
Australia	Female	1987	5614305	2109718	145004	1829226	2393872	0.375775	0.0258276	0.325815	0.426388	0.370217	0.0257881	0.320722	0.421023
Australia	Female	1988	5730597	2217833	142220	1943107	2497511	0.387016	0.0248177	0.339076	0.43582	0.381312	0.0248292	0.333246	0.430197
Australia	Female	1989	5849203	2334936	139334	2061845	2612111	0.399189	0.023821	0.3525	0.446575	0.39327	0.0238535	0.346825	0.44069
Australia	Female	1990	5969093	2453699	137161	2183375	2732602	0.411067	0.0229785	0.36578	0.457792	0.404801	0.0230024	0.359525	0.451493
Australia	Female	1991	6090553	2575840	136354	2309383	2850667	0.422924	0.0223878	0.379175	0.468047	0.416161	0.0223765	0.37258	0.461341
Australia	Female	1992	6213312	2704005	136882	2441112	2981277	0.435195	0.0220304	0.392884	0.479821	0.427772	0.021962	0.3855	0.471941
Australia	Female	1993	6335100	2832258	137558	2568739	3104439	0.447074	0.0217137	0.405477	0.490038	0.438776	0.0215796	0.39725	0.481244
Australia	Female	1994	6452999	2961682	138018	2690908	3230665	0.458962	0.0213882	0.417001	0.500646	0.449514	0.0211898	0.408055	0.490862
Australia	Female	1995	6565057	3093910	137405	2821042	3356429	0.471269	0.0209297	0.429706	0.511257	0.460359	0.0206707	0.418984	0.499859
Australia	Female	1996	6670070	3223548	135658	2947158	3482654	0.483285	0.0203384	0.441848	0.522132	0.470578	0.0200298	0.429853	0.509008
Australia	Female	1997	6768930	3352816	133523	3082118	3605726	0.495324	0.0197259	0.455333	0.532688	0.480521	0.0193771	0.441461	0.517263
Australia	Female	1998	6864402	3474444	131355	3207540	3723050	0.506154	0.0191357	0.467272	0.542371	0.489125	0.018756	0.451368	0.524435
Australia	Female	1999	6960482	3595996	128636	3333224	3841896	0.51663	0.0184809	0.478878	0.551958	0.49742	0.0180909	0.460049	0.531942
Australia	Female	2000	7060012	3715037	126402	3460452	3951796	0.526208	0.0179039	0.490148	0.559744	0.505025	0.0175233	0.469583	0.538073
Australia	Female	2001	7163990	3836063	124532	3586383	4070449	0.535465	0.017383	0.500612	0.568182	0.512584	0.0170392	0.477665	0.544946
Australia	Female	2002	7271436	3955795	124345	3697729	4192717	0.544018	0.0171005	0.508528	0.576601	0.519708	0.0168161	0.485052	0.551986
Australia	Female	2003	7380843	4076919	126471	3816091	4319081	0.552365	0.0171351	0.517026	0.585175	0.526814	0.0169418	0.49256	0.559525
Australia	Female	2004	7489860	4196050	131578	3924450	4447569	0.560231	0.0175675	0.523968	0.593812	0.533512	0.0174892	0.498151	0.567599
Australia	Female	2005	7596774	4315690	140293	4030795	4586447	0.568095	0.0184674	0.530593	0.603736	0.540182	0.0185162	0.50329	0.576799
Australia	Female	2006	7701080	4438334	153233	4130978	4732532	0.576326	0.0198976	0.536415	0.614528	0.547153	0.0200748	0.507784	0.586294
Australia	Female	2007	7803375	4560923	170535	4216454	4893893	0.584481	0.021854	0.540337	0.627151	0.554021	0.0221405	0.510336	0.597745
Australia	Female	2008	7904374	4682769	192125	4293385	5057896	0.592428	0.0243062	0.543166	0.639886	0.560719	0.0246797	0.511954	0.609593
Austria	Female	1980	2903965	1115724	252326	614477	1590709	0.384207	0.0868901	0.211599	0.547771	0.333588	0.0813481	0.182107	0.494708
Austria	Female	1981	2919339	1128345	243977	647257	1588712	0.386507	0.0835727	0.221713	0.544203	0.336946	0.0783847	0.189177	0.492094
Austria	Female	1982	2936394	1141678	236817	674768	1588721	0.388803	0.0806491	0.229795	0.541045	0.340563	0.0758024	0.195959	0.492322
Austria	Female	1983	2954920	1152462	230937	696688	1586670	0.390015	0.0781534	0.235772	0.536959	0.343274	0.073585	0.204412	0.489918
Austria	Female	1984	2974602	1163739	226310	716932	1588947	0.391225	0.0760808	0.241018	0.534171	0.345956	0.0717533	0.209688	0.489463
Austria	Female	1985	2995184	1175231	222896	729460	1595397	0.392374	0.0744181	0.243544	0.532654	0.348428	0.0702822	0.215864	0.490067
Austria	Female	1986	3016323	1188496	220678	745529	1604544	0.394021	0.0731612	0.247165	0.531954	0.351182	0.0691919	0.219873	0.490601
Austria	Female	1987	3037939	1201315	219575	762474	1616147	0.395437	0.0722776	0.250984	0.531988	0.353506	0.0684202	0.222555	0.49007
Austria	Female	1988	3060359	1216112	219532	779916	1623453	0.397375	0.0717342	0.254845	0.530478	0.356156	0.0679637	0.226715	0.491141
Austria	Female	1989	3084062	1234620	220380	798886	1645333	0.400323	0.0714578	0.259037	0.533495	0.35965	0.0677891	0.230238	0.494183
Austria	Female	1990	3109213	1256407	221922	817968	1671405	0.404092	0.0713755	0.263079	0.537565	0.363814	0.0678211	0.235486	0.497234
Austria	Female	1991	3136362	1280015	224261	828632	1699704	0.408121	0.0715037	0.264202	0.541935	0.368118	0.0680609	0.23874	0.502598
Austria	Female	1992	3164914	1303755	227312	843935	1728926	0.41194	0.0718224	0.266653	0.546279	0.372054	0.0684603	0.240743	0.505356
Austria	Female	1993	3192536	1327343	230903	860097	1759986	0.415765	0.0723259	0.269409	0.551281	0.375707	0.0690075	0.242935	0.510517
Austria	Female	1994	3216119	1351475	234660	871572	1788095	0.420219	0.0729636	0.271001	0.555979	0.379525	0.069646	0.244463	0.515087
Austria	Female	1995	3233618	1374098	238573	882350	1816615	0.424941	0.073779	0.272868	0.56179	0.383058	0.0703966	0.247858	0.51995
Austria	Female	1996	3243857	1395877	242424	902467	1846137	0.430314	0.0747331	0.278208	0.569118	0.386608	0.0712265	0.247784	0.525984
Austria	Female	1997	3248002	1413550	246566	908515	1869074	0.435206	0.0759132	0.279715	0.575453	0.389152	0.0721957	0.247817	0.529038
Austria	Female	1998	3249262	1433488	250569	919717	1894007	0.441174	0.0771156	0.283054	0.582904	0.39245	0.0731953	0.247013	0.534836
Austria	Female	1999	3252190	1454392	255144	929660	1925086	0.447204	0.078453	0.285857	0.591935	0.395868	0.0743339	0.248142	0.540483
Austria	Female	2000	3260037	1474041	260371	937108	1951957	0.452155	0.0798674	0.287453	0.598753	0.398562	0.0755707	0.249226	0.544924
Austria	Female	2001	3273912	1495170	266446	945497	1978775	0.456692	0.0813845	0.288797	0.604407	0.401302	0.076963	0.249558	0.547308
Austria	Female	2002	3292732	1514091	273721	947552	2008177	0.459828	0.0831289	0.287771	0.609882	0.403071	0.0785849	0.248567	0.55097
Austria	Female	2003	3314859	1535647	281719	949740	2045216	0.463262	0.0849868	0.28651	0.616984	0.405371	0.080377	0.247989	0.557405
Austria	Female	2004	3337717	1561541	290062	962274	2081827	0.467847	0.0869043	0.288303	0.623728	0.408804	0.0822822	0.246376	0.563071
Austria	Female	2005	3359382	1584096	299462	966128	2116264	0.471544	0.089142	0.287591	0.629956	0.411249	0.0844621	0.24538	0.568039
Austria	Female	2006	3379447	1610180	309295	974294	2159303	0.476463	0.0915223	0.2883	0.638952	0.414704	0.0868253	0.243852	0.577987
Austria	Female	2007	3398418	1635038	320051	978387	2207382	0.481117	0.0941764	0.287895	0.649532	0.417801	0.0894437	0.241247	0.585049
Austria	Female	2008	3416360	1659375	331573	976538	2250437	0.485714	0.0970544	0.285842	0.658724	0.420804	0.0922989	0.238323	0.592388
Bahamas	Female	1980	53422	23609	7072.38	9701	36876	0.441931	0.132387	0.181593	0.690275	0.471683	0.131884	0.202629	0.706736
Bahamas	Female	1981	55190	24889	7128.92	10828	38100	0.450973	0.129171	0.196202	0.69035	0.482316	0.127932	0.220485	0.711417
Bahamas	Female	1982	57217	26430	7208.9	12138	39669	0.461924	0.125992	0.21214	0.693299	0.494884	0.123867	0.239795	0.716159
Bahamas	Female	1983	59414	28087	7312.75	13484	41408	0.472738	0.123081	0.22695	0.696945	0.507087	0.120036	0.258826	0.72045
Bahamas	Female	1984	61649	29805	7420.2	14844	43254	0.483464	0.120362	0.240775	0.70162	0.51882	0.1164	0.275989	0.725405
Bahamas	Female	1985	63833	31549	7519.87	16196	45228	0.494248	0.117805	0.253719	0.708535	0.530152	0.112979	0.290638	0.729564
Bahamas	Female	1986	65924	33342	7599.62	17645	47048	0.50577	0.115279	0.267654	0.713674	0.541744	0.109629	0.306822	0.735517
Bahamas	Female	1987	67953	35072	7683.41	19084	48788	0.516122	0.11307	0.280839	0.71797	0.551649	0.106769	0.323019	0.739663
Bahamas	Female	1988	69963	36899	7753.17	20811	50754	0.527409	0.110818	0.297461	0.725437	0.56218	0.10393	0.337124	0.74429
Bahamas	Female	1989	72029	38745	7832.62	22480	52730	0.537902	0.108743	0.312098	0.732063	0.571733	0.1014	0.350825	0.749567
Bahamas	Female	1990	74200	40604	7928.42	23960	54685	0.54722	0.106852	0.322907	0.736997	0.580048	0.0991904	0.364653	0.754079
Bahamas	Female	1991	76497	42429	8049.66	25476	56739	0.554653	0.105228	0.333032	0.741712	0.586504	0.0973778	0.371442	0.757236
Bahamas	Female	1992	78882	44259	8187.02	26940	58813	0.561085	0.103788	0.341529	0.74558	0.591968	0.0958418	0.380163	0.760449
Bahamas	Female	1993	81299	46146	8325.44	28439	60878	0.567607	0.102405	0.349803	0.748812	0.597395	0.0944593	0.388999	0.762781
Bahamas	Female	1994	83652	48016	8458.27	29952	63011	0.574	0.101113	0.358059	0.753257	0.602359	0.0933071	0.398944	0.765554
Bahamas	Female	1995	85884	49928	8563.34	31421	65170	0.581346	0.0997082	0.365855	0.758814	0.607836	0.0921774	0.406478	0.768678
Bahamas	Female	1996	87963	51869	8640.56	33335	67257	0.58967	0.0982295	0.378966	0.764604	0.613776	0.0911333	0.414129	0.772575
Bahamas	Female	1997	89918	53978	8682.67	35449	69288	0.600299	0.0965621	0.394242	0.770573	0.621621	0.0900153	0.42485	0.777739
Bahamas	Female	1998	91815	56101	8719.9	37553	71470	0.611022	0.0949725	0.40901	0.778411	0.629433	0.0890545	0.435271	0.784379
Bahamas	Female	1999	93746	58382	8748.5	39861	73622	0.622769	0.0933214	0.425197	0.785337	0.638518	0.0880196	0.448792	0.792724
Bahamas	Female	2000	95786	60834	8781.95	42046	76017	0.635106	0.091683	0.438954	0.793613	0.648691	0.0869441	0.460461	0.800195
Bahamas	Female	2001	97955	63310	8848.97	44277	78548	0.64632	0.0903371	0.452015	0.801882	0.658376	0.0860739	0.470298	0.807297
Bahamas	Female	2002	100230	65716	8960.1	46424	81135	0.655655	0.0893954	0.463179	0.809484	0.666694	0.085534	0.479855	0.814268
Bahamas	Female	2003	102568	68070	9104.9	48348	83701	0.663652	0.0887694	0.471374	0.816055	0.67391	0.0852723	0.486879	0.820126
Bahamas	Female	2004	104896	70407	9256.6	50345	86219	0.671203	0.0882455	0.479947	0.821945	0.680529	0.0851417	0.493078	0.825422
Bahamas	Female	2005	107174	72820	9394.78	52391	88778	0.679454	0.0876592	0.488838	0.828353	0.687447	0.0850187	0.501227	0.831851
Bahamas	Female	2006	109381	75220	9538.9	54287	91339	0.687691	0.087208	0.496315	0.83505	0.693869	0.0851163	0.505918	0.836995
Bahamas	Female	2007	111532	77620	9690.96	56216	93924	0.695944	0.0868895	0.504037	0.842127	0.699963	0.0853949	0.511364	0.843286
Bahamas	Female	2008	113672	80027	9863.29	58195	96554	0.704019	0.0867698	0.511955	0.849408	0.705787	0.0858749	0.515203	0.849804
Bahrain	Female	1980	68412	28335	6548.36	15478	40678	0.414187	0.0957195	0.226243	0.594607	0.427514	0.102243	0.223395	0.616452
Bahrain	Female	1981	73093	31005	6654.67	17910	43523	0.424187	0.0910439	0.245033	0.59544	0.437458	0.0967819	0.244602	0.614699
Bahrain	Female	1982	78098	33939	6760.49	20665	46479	0.434563	0.0865642	0.264601	0.595131	0.447277	0.0914173	0.26431	0.614016
Bahrain	Female	1983	83257	37077	6846.51	23497	49670	0.445331	0.0822334	0.28222	0.596592	0.457417	0.0861705	0.283367	0.612674
Bahrain	Female	1984	88347	40210	6889.63	26448	52858	0.455143	0.0779838	0.299364	0.598305	0.466883	0.0810377	0.302829	0.611925
Bahrain	Female	1985	93200	43228	6881	29564	55794	0.463823	0.0738304	0.317214	0.598651	0.475726	0.0760611	0.319908	0.6108
Bahrain	Female	1986	97773	46033	6826.3	32440	58532	0.470815	0.0698179	0.331785	0.598649	0.48344	0.0712825	0.336828	0.60909
Bahrain	Female	1987	102104	48955	6722.6	35459	61110	0.479466	0.0658407	0.347282	0.598505	0.493443	0.0664754	0.355343	0.610049
Bahrain	Female	1988	106211	51858	6587.78	38660	63781	0.488259	0.0620254	0.363988	0.600509	0.50365	0.0618106	0.374187	0.611473
Bahrain	Female	1989	110154	54831	6424.1	41898	66540	0.497767	0.0583192	0.380359	0.604064	0.514109	0.0572515	0.394651	0.614374
Bahrain	Female	1990	113988	57937	6235.71	45230	69296	0.508272	0.054705	0.396795	0.607926	0.524753	0.0528443	0.413711	0.616907
Bahrain	Female	1991	117683	61196	6017.96	48852	72230	0.520003	0.051137	0.415113	0.61377	0.53567	0.0486188	0.433082	0.620881
Bahrain	Female	1992	121259	64687	5766.46	52675	75171	0.533459	0.0475549	0.434403	0.619917	0.547594	0.0445583	0.454433	0.625626
Bahrain	Female	1993	124912	68363	5520.04	56764	78377	0.547287	0.0441914	0.454435	0.627459	0.559539	0.0409256	0.47353	0.632847
Bahrain	Female	1994	128893	72137	5309.9	60896	81680	0.559667	0.0411962	0.472455	0.633704	0.570248	0.0378058	0.489844	0.637386
Bahrain	Female	1995	133371	76236	5138.44	65281	85479	0.571608	0.0385274	0.489471	0.640914	0.58121	0.0350706	0.506111	0.644216
Bahrain	Female	1996	138433	80584	5049.01	69739	89687	0.582112	0.0364726	0.503774	0.647871	0.591539	0.032973	0.521891	0.651493
Bahrain	Female	1997	144006	85236	5037.95	74484	94428	0.591895	0.0349843	0.517225	0.655721	0.601763	0.0314596	0.534452	0.659361
Bahrain	Female	1998	149912	90273	5097.35	79491	99547	0.602171	0.0340023	0.530254	0.664037	0.612758	0.0305193	0.547612	0.669529
Bahrain	Female	1999	155877	95592	5221.32	84537	105238	0.613254	0.0334964	0.542333	0.675137	0.624359	0.030193	0.559967	0.681412
Bahrain	Female	2000	161705	100986	5422.33	89650	111118	0.62451	0.0335322	0.554403	0.687165	0.635591	0.0305704	0.571501	0.694122
Bahrain	Female	2001	167343	106522	5677.5	94722	117112	0.636548	0.0339273	0.566037	0.699835	0.647051	0.031435	0.582742	0.707197
Bahrain	Female	2002	172848	112071	5985.03	99777	123169	0.648376	0.034626	0.57725	0.712584	0.657859	0.0326518	0.591599	0.720033
Bahrain	Female	2003	178258	117612	6338.47	104765	129321	0.659788	0.0355579	0.587715	0.725472	0.667981	0.0341038	0.59855	0.732383
Bahrain	Female	2004	183629	123151	6742.26	109300	135491	0.670653	0.0367168	0.595221	0.73785	0.677508	0.0357328	0.604226	0.743922
Bahrain	Female	2005	189036	128625	7206.9	113837	142129	0.680425	0.0381245	0.6022	0.751864	0.686027	0.037536	0.608691	0.75588
Bahrain	Female	2006	194449	134131	7722.13	118306	148413	0.6898	0.0397129	0.608416	0.763247	0.694258	0.0394473	0.613265	0.76819
Bahrain	Female	2007	199860	139542	8311.46	122332	154981	0.698199	0.0415864	0.612086	0.775449	0.701557	0.0415923	0.615284	0.779333
Bahrain	Female	2008	205330	144971	8976.46	126191	161675	0.706039	0.0437172	0.614576	0.787392	0.708399	0.0439479	0.616705	0.790328
Bangladesh	Female	1980	19710544	573892	434750	120195	1736474	0.029116	0.0220567	0.00609803	0.0880987	0.0281418	0.0230314	0.00514353	0.091505
Bangladesh	Female	1981	20305229	581362	406674	137400	1661616	0.0286311	0.020028	0.00676674	0.0818319	0.0275863	0.0208606	0.00573393	0.0833607
Bangladesh	Female	1982	20926374	593155	382726	155917	1589550	0.0283449	0.0182892	0.00745072	0.0759592	0.027238	0.0190098	0.00635056	0.0778335
Bangladesh	Female	1983	21571816	608962	361879	175980	1550832	0.0282295	0.0167755	0.00815787	0.0718916	0.0270684	0.0174054	0.00694862	0.0729343
Bangladesh	Female	1984	22238311	626423	342281	197227	1513707	0.0281686	0.0153915	0.00886878	0.0680675	0.0269586	0.0159403	0.00762346	0.0685287
Bangladesh	Female	1985	22923322	646257	324794	219729	1484533	0.0281921	0.0141687	0.00958538	0.0647608	0.0269417	0.0146503	0.00836478	0.0643931
Bangladesh	Female	1986	23626337	669245	309407	249152	1449562	0.0283262	0.0130959	0.0105455	0.0613536	0.0270448	0.0135217	0.00917066	0.0616826
Bangladesh	Female	1987	24347564	696524	295807	281465	1432139	0.0286075	0.0121493	0.0115603	0.0588206	0.0273042	0.0125304	0.010173	0.0588272
Bangladesh	Female	1988	25086033	725383	282893	316614	1415638	0.0289158	0.0112769	0.0126211	0.0564313	0.0275957	0.0116204	0.0112444	0.056019
Bangladesh	Female	1989	25840767	756118	270576	353012	1409909	0.0292607	0.0104709	0.0136611	0.0545614	0.0279272	0.010782	0.0122553	0.0539315
Bangladesh	Female	1990	26611099	789822	259083	394293	1382977	0.0296802	0.00973588	0.0148168	0.0519699	0.0283365	0.0100218	0.0132205	0.0518985
Bangladesh	Female	1991	27397317	828381	249137	438333	1397933	0.0302358	0.00909347	0.0159991	0.0510245	0.0288861	0.0093634	0.01456	0.0507212
Bangladesh	Female	1992	28199689	871092	240161	487064	1410809	0.0308901	0.00851644	0.017272	0.0500292	0.0295379	0.00877584	0.0158193	0.0497661
Bangladesh	Female	1993	29017695	914189	231024	537124	1432179	0.0315045	0.0079615	0.0185102	0.0493554	0.030152	0.00821346	0.0170015	0.0488479
Bangladesh	Female	1994	29850724	960195	222679	589094	1455783	0.0321665	0.00745977	0.0197347	0.0487688	0.0308202	0.00770765	0.0182182	0.0483829
Bangladesh	Female	1995	30698927	1012953	215618	647166	1483707	0.0329964	0.00702365	0.0210811	0.0483309	0.0316659	0.00727267	0.0195381	0.0476353
Bangladesh	Female	1996	31560967	1075773	210361	713364	1533872	0.0340856	0.00666523	0.0226027	0.0486003	0.0327819	0.00692119	0.021095	0.047913
Bangladesh	Female	1997	32438482	1152771	207804	792077	1595774	0.0355371	0.00640609	0.0244178	0.0491938	0.0342716	0.00667529	0.0228354	0.048976
Bangladesh	Female	1998	33338157	1248889	208268	878913	1695263	0.0374613	0.00624713	0.0263636	0.0508505	0.0362457	0.00653816	0.0249633	0.0504542
Bangladesh	Female	1999	34268885	1369690	211840	987727	1815633	0.0399689	0.00618171	0.0288228	0.052982	0.0388178	0.0065049	0.0273858	0.0528836
Bangladesh	Female	2000	35236638	1511637	219399	1112856	1974728	0.0428996	0.00622643	0.0315824	0.0560419	0.0418269	0.00659101	0.0301492	0.0559571
Bangladesh	Female	2001	36244170	1679838	232662	1258746	2167579	0.0463478	0.00641928	0.0347296	0.0598049	0.0453761	0.00683757	0.033187	0.0599726
Bangladesh	Female	2002	37288594	1866216	252442	1400965	2401136	0.0500479	0.00676996	0.0375709	0.0643933	0.0491967	0.00724465	0.0361557	0.0646904
Bangladesh	Female	2003	38363221	2078598	282196	1562568	2670970	0.0541821	0.00735589	0.0407309	0.0696232	0.0534804	0.00789154	0.0394021	0.0701825
Bangladesh	Female	2004	39458320	2316375	324340	1731411	3005836	0.0587044	0.00821982	0.0438795	0.0761775	0.0581809	0.00882039	0.0424241	0.0770431
Bangladesh	Female	2005	40566619	2574772	382765	1881157	3388221	0.0634702	0.00943547	0.046372	0.0835224	0.0631442	0.0101067	0.0450387	0.0847902
Bangladesh	Female	2006	41684367	2854447	461157	2029431	3854152	0.0684776	0.0110631	0.0486857	0.0924604	0.0683619	0.0118123	0.0474346	0.0938097
Bangladesh	Female	2007	42812627	3160832	564317	2168789	4382202	0.0738294	0.0131811	0.0506577	0.102358	0.0739363	0.0140221	0.0495304	0.104873
Bangladesh	Female	2008	43954566	3494427	698702	2310869	5058162	0.0795009	0.015896	0.052574	0.115077	0.0798388	0.016848	0.0514672	0.117303
Armenia	Female	1980	948443	419669	98710.9	214718	601077	0.442482	0.104077	0.22639	0.633751	0.47144	0.108335	0.243183	0.667004
Armenia	Female	1981	974459	434610	95872.1	234639	609821	0.446001	0.098385	0.240789	0.625804	0.475928	0.102553	0.260156	0.659259
Armenia	Female	1982	998584	450473	92756.6	256723	619837	0.451112	0.0928881	0.257087	0.620716	0.480997	0.0968446	0.276324	0.654869
Armenia	Female	1983	1021511	466964	89493.4	278603	631783	0.457131	0.0876088	0.272736	0.618479	0.486201	0.0912705	0.291542	0.650714
Armenia	Female	1984	1044313	483935	86216.8	299750	643493	0.463401	0.0825583	0.287031	0.616188	0.491238	0.085862	0.307254	0.645605
Armenia	Female	1985	1067535	500574	83052.6	320638	653910	0.468906	0.0777985	0.300354	0.612542	0.495314	0.0807033	0.319852	0.640327
Armenia	Female	1986	1092000	518807	79950.9	345639	666275	0.475098	0.0732151	0.316519	0.610142	0.500036	0.0756429	0.335293	0.636539
Armenia	Female	1987	1116867	537339	76922.1	371485	680652	0.481113	0.0688731	0.332614	0.60943	0.504404	0.0707856	0.35053	0.633101
Armenia	Female	1988	1139068	554266	73671	395581	692926	0.486596	0.0646765	0.347285	0.608327	0.507883	0.066086	0.365139	0.629032
Armenia	Female	1989	1154464	566657	69974.3	418903	698734	0.49084	0.060612	0.362855	0.605245	0.509505	0.0615858	0.377473	0.623374
Armenia	Female	1990	1160362	573772	65925.4	432749	697604	0.494477	0.0568145	0.372943	0.601195	0.509757	0.0574153	0.385902	0.616422
Armenia	Female	1991	1155465	574175	61734.4	441000	690662	0.496921	0.0534282	0.381665	0.597735	0.507912	0.0536968	0.391936	0.608189
Armenia	Female	1992	1141475	564875	58024.3	439277	671898	0.494864	0.0508328	0.384833	0.588623	0.50077	0.0507941	0.390445	0.594207
Armenia	Female	1993	1122428	554256	54340	436403	652386	0.493801	0.0484129	0.388803	0.581227	0.49423	0.0480249	0.389124	0.580309
Armenia	Female	1994	1104040	546455	50668.3	437658	637582	0.494959	0.0458935	0.396415	0.577499	0.490146	0.0451471	0.392935	0.570607
Armenia	Female	1995	1090529	542966	47100.9	441977	626667	0.497892	0.0431909	0.405287	0.574645	0.488621	0.0421297	0.39829	0.563129
Armenia	Female	1996	1083234	543740	43690.3	449159	621826	0.501959	0.0403332	0.414647	0.574045	0.489285	0.0390444	0.40527	0.558614
Armenia	Female	1997	1081238	548619	40255.2	463079	621228	0.507399	0.0372307	0.428286	0.574552	0.492294	0.0358146	0.416562	0.556654
Armenia	Female	1998	1083755	557121	36979.8	478469	623586	0.514065	0.0341219	0.441492	0.575394	0.497344	0.0326562	0.428682	0.556118
Armenia	Female	1999	1089172	568442	33994	496065	630292	0.521903	0.0312108	0.455452	0.578689	0.504069	0.0297218	0.441015	0.55801
Armenia	Female	2000	1096253	581258	31552.6	513428	638071	0.530222	0.0287822	0.468348	0.582047	0.511563	0.0272433	0.454359	0.561451
Armenia	Female	2001	1104968	596458	29715.9	533011	650252	0.539797	0.026893	0.482377	0.588481	0.52056	0.0252655	0.466926	0.566773
Armenia	Female	2002	1115698	613037	28727.1	552588	665324	0.549465	0.0257481	0.495285	0.59633	0.530018	0.0240159	0.479806	0.573619
Armenia	Female	2003	1128014	631182	28579.1	571652	682810	0.559551	0.0253358	0.506777	0.60532	0.540262	0.0235416	0.491851	0.58435
Armenia	Female	2004	1141400	648310	29458	586609	702282	0.567995	0.0258086	0.513938	0.615281	0.549231	0.0240292	0.500255	0.594534
Armenia	Female	2005	1155399	665871	31285.1	600188	724365	0.576312	0.0270773	0.519464	0.626939	0.55837	0.0254325	0.506519	0.607239
Armenia	Female	2006	1169747	683186	34094.3	612756	746732	0.584046	0.0291467	0.523836	0.63837	0.567138	0.0277315	0.511074	0.620079
Armenia	Female	2007	1184210	700952	37733.2	623601	771710	0.591915	0.0318636	0.526597	0.651667	0.576116	0.0307118	0.513751	0.634366
Armenia	Female	2008	1198402	718237	42008.1	633511	796514	0.599329	0.0350534	0.52863	0.664646	0.584473	0.0341401	0.515978	0.648276
Barbados	Female	1980	80257	42977	6220.69	30171	54190	0.535493	0.0775096	0.375929	0.6752	0.550003	0.0770099	0.387506	0.685788
Barbados	Female	1981	81669	44475	5801.36	32534	54881	0.544579	0.0710351	0.398362	0.671989	0.560251	0.0701035	0.411178	0.684754
Barbados	Female	1982	83276	45951	5428.84	34798	55761	0.551794	0.0651909	0.417863	0.669596	0.568342	0.0638369	0.434284	0.681719
Barbados	Female	1983	85009	47505	5082.16	37251	56670	0.558825	0.0597838	0.438198	0.666631	0.575929	0.0580153	0.454427	0.679923
Barbados	Female	1984	86762	49115	4761.24	39360	57737	0.566092	0.054877	0.453655	0.665465	0.583388	0.0527273	0.474213	0.677731
Barbados	Female	1985	88453	50596	4477.12	41418	58803	0.572012	0.0506158	0.468246	0.664799	0.589164	0.0481776	0.489608	0.676939
Barbados	Female	1986	90058	52153	4206.18	43521	60005	0.579107	0.0467052	0.483255	0.666287	0.595712	0.0440653	0.504091	0.677289
Barbados	Female	1987	91595	53682	3967.58	45566	61103	0.586075	0.0433166	0.497477	0.667096	0.60178	0.0406025	0.518657	0.677497
Barbados	Female	1988	93081	55207	3768.25	47496	62231	0.59311	0.0404835	0.510267	0.668566	0.607672	0.0378177	0.530037	0.678983
Barbados	Female	1989	94553	56675	3627.42	49203	63420	0.5994	0.0383639	0.520373	0.670734	0.612738	0.0358437	0.538173	0.679718
Barbados	Female	1990	96028	58114	3545.72	50784	64692	0.605183	0.0369238	0.528844	0.673683	0.617323	0.0346163	0.545396	0.681993
Barbados	Female	1991	97516	59501	3523.89	52171	65982	0.61017	0.0361365	0.534994	0.676632	0.621215	0.0340743	0.550757	0.684095
Barbados	Female	1992	98997	60874	3554.99	53516	67381	0.614904	0.03591	0.540577	0.680634	0.624922	0.0341159	0.554571	0.687386
Barbados	Female	1993	100438	62253	3628.49	54796	68901	0.61982	0.0361267	0.545569	0.68601	0.62875	0.0346276	0.558115	0.692475
Barbados	Female	1994	101797	63635	3736.68	55846	70463	0.625112	0.0367072	0.5486	0.692188	0.632729	0.03554	0.558767	0.698214
Barbados	Female	1995	103041	65163	3865.59	57082	72281	0.632396	0.0375151	0.553971	0.70148	0.638352	0.0367297	0.562293	0.706628
Barbados	Female	1996	104160	66714	4019.75	58283	74142	0.6405	0.038592	0.559548	0.711805	0.644412	0.038199	0.565004	0.715042
Barbados	Female	1997	105170	68399	4186.09	59628	76054	0.650365	0.0398031	0.56697	0.72315	0.651916	0.0397924	0.569072	0.725115
Barbados	Female	1998	106105	69902	4376.15	60624	77790	0.658802	0.0412435	0.571359	0.733146	0.657876	0.041544	0.570215	0.733065
Barbados	Female	1999	107022	71749	4564.99	62153	79885	0.670411	0.0426547	0.580754	0.746437	0.667123	0.0432101	0.576064	0.744271
Barbados	Female	2000	107956	73501	4777.94	63364	81989	0.680846	0.0442582	0.586938	0.759463	0.675508	0.0449789	0.581247	0.755511
Barbados	Female	2001	108920	75280	5006.6	64635	84127	0.691145	0.0459659	0.593417	0.772375	0.684136	0.0467818	0.585986	0.766792
Barbados	Female	2002	109903	77001	5249.26	65845	86256	0.700623	0.0477627	0.599122	0.784841	0.692269	0.0486227	0.589152	0.77903
Barbados	Female	2003	110906	78711	5501.86	67012	88396	0.709713	0.0496084	0.604226	0.797034	0.700219	0.0504856	0.593238	0.789704
Barbados	Female	2004	111910	80166	5788.09	67770	90248	0.716343	0.0517209	0.605573	0.806432	0.705765	0.0526026	0.593815	0.797755
Barbados	Female	2005	112916	81685	6081.6	68657	92233	0.723414	0.0538595	0.608036	0.816827	0.711682	0.0547506	0.594023	0.807868
Barbados	Female	2006	113919	83163	6389.08	69372	94145	0.730019	0.0560844	0.608958	0.82642	0.717043	0.056992	0.593896	0.816213
Barbados	Female	2007	114919	84620	6710.6	69954	96080	0.736347	0.0583941	0.608726	0.836067	0.722087	0.0593286	0.592908	0.824154
Barbados	Female	2008	115910	86044	7048.15	70299	97970	0.74233	0.0608071	0.606495	0.845227	0.726806	0.0617753	0.591195	0.832139
Belgium	Female	1980	3666434	1688909	151329	1376854	1975270	0.460641	0.0412741	0.375529	0.538744	0.415886	0.0409528	0.334215	0.496386
Belgium	Female	1981	3688252	1695551	138719	1411541	1958408	0.459717	0.0376112	0.382713	0.530985	0.415362	0.0372166	0.340775	0.488768
Belgium	Female	1982	3708865	1703952	127951	1443505	1942144	0.459427	0.0344987	0.389204	0.523649	0.415472	0.0340271	0.347759	0.481986
Belgium	Female	1983	3728892	1708528	119709	1462802	1935039	0.458187	0.032103	0.392289	0.518931	0.414582	0.03151	0.351091	0.475973
Belgium	Female	1984	3749266	1715621	113463	1482323	1930575	0.457588	0.0302628	0.395364	0.514921	0.414231	0.0295644	0.355045	0.472071
Belgium	Female	1985	3770616	1724000	109427	1494924	1931874	0.45722	0.0290209	0.396467	0.51235	0.413956	0.0282337	0.357615	0.469091
Belgium	Female	1986	3793123	1732596	107529	1510536	1937169	0.456773	0.0283483	0.39823	0.510706	0.41344	0.0274756	0.358038	0.466334
Belgium	Female	1987	3816420	1741451	107572	1521369	1946426	0.456305	0.0281865	0.398638	0.510014	0.41274	0.0272346	0.357262	0.465553
Belgium	Female	1988	3839933	1756562	108710	1532777	1964378	0.457446	0.0283103	0.399168	0.511566	0.413481	0.0273292	0.359058	0.466404
Belgium	Female	1989	3862832	1771847	110989	1541289	1982852	0.458691	0.0287324	0.399005	0.513315	0.414142	0.0277287	0.358588	0.468385
Belgium	Female	1990	3884501	1788509	113954	1554717	2004169	0.460422	0.0293356	0.400236	0.51594	0.415102	0.028334	0.358203	0.469937
Belgium	Female	1991	3904905	1806190	117878	1562330	2024585	0.462544	0.0301871	0.400094	0.518472	0.41627	0.0291969	0.357144	0.472359
Belgium	Female	1992	3924197	1827525	122481	1576325	2061246	0.465707	0.0312117	0.401694	0.525266	0.418308	0.0302579	0.356807	0.477298
Belgium	Female	1993	3942198	1846203	127527	1582895	2088383	0.468318	0.0323493	0.401526	0.529751	0.419644	0.0314017	0.355732	0.480987
Belgium	Female	1994	3958732	1866302	132626	1597795	2117203	0.471439	0.0335021	0.403613	0.534818	0.42138	0.032565	0.356572	0.484866
Belgium	Female	1995	3973769	1883302	137697	1602945	2141395	0.473933	0.0346516	0.403382	0.538883	0.422408	0.0336969	0.355436	0.488637
Belgium	Female	1996	3987041	1900239	143106	1609096	2169517	0.476604	0.0358929	0.403581	0.544142	0.423537	0.0349256	0.354054	0.491493
Belgium	Female	1997	3998811	1917737	148603	1617044	2198724	0.479577	0.0371618	0.404381	0.549844	0.424904	0.0361713	0.35336	0.495123
Belgium	Female	1998	4010244	1930810	154497	1618572	2224064	0.481469	0.0385256	0.403609	0.554596	0.425199	0.0374641	0.350828	0.497886
Belgium	Female	1999	4022897	1942902	160949	1616142	2246662	0.482961	0.0400082	0.401736	0.558469	0.425188	0.0388758	0.347902	0.500495
Belgium	Female	2000	4037850	1955920	168176	1612497	2273298	0.484396	0.0416498	0.399345	0.562997	0.425275	0.0404454	0.344727	0.503277
Belgium	Female	2001	4055609	1966516	176479	1609221	2294049	0.484888	0.0435147	0.396789	0.565648	0.424622	0.042221	0.340898	0.505383
Belgium	Female	2002	4075736	1979930	185849	1601554	2325443	0.485785	0.0455989	0.392948	0.570558	0.424545	0.0442333	0.336739	0.508292
Belgium	Female	2003	4097186	1995098	196369	1585382	2358691	0.486943	0.0479277	0.386944	0.575686	0.424812	0.0465031	0.330547	0.513562
Belgium	Female	2004	4118425	2010171	208272	1569223	2393416	0.488092	0.0505708	0.381025	0.581148	0.425028	0.0490787	0.325563	0.518094
Belgium	Female	2005	4138334	2024000	221930	1555783	2430922	0.489086	0.0536279	0.375944	0.587415	0.424968	0.0520395	0.318513	0.523982
Belgium	Female	2006	4156543	2036772	236851	1534108	2470556	0.490016	0.0569828	0.369083	0.594378	0.424692	0.055269	0.312139	0.529094
Belgium	Female	2007	4173363	2048988	253165	1511919	2506227	0.490968	0.060662	0.362278	0.600529	0.424327	0.058795	0.304974	0.534497
Belgium	Female	2008	4189178	2061246	270664	1488400	2550502	0.492041	0.0646104	0.355297	0.608831	0.424041	0.0625748	0.295107	0.541539
Bermuda	Female	1980	0	0	0	0	0	.	.	.	.	0.590055	0.120972	0.31322	0.794138
Bermuda	Female	1981	0	0	0	0	0	.	.	.	.	0.59994	0.116226	0.336222	0.796818
Bermuda	Female	1982	0	0	0	0	0	.	.	.	.	0.608859	0.111866	0.358731	0.798233
Bermuda	Female	1983	0	0	0	0	0	.	.	.	.	0.618537	0.107718	0.379848	0.800798
Bermuda	Female	1984	0	0	0	0	0	.	.	.	.	0.628162	0.103862	0.39914	0.80462
Bermuda	Female	1985	0	0	0	0	0	.	.	.	.	0.637586	0.100331	0.416293	0.80755
Bermuda	Female	1986	0	0	0	0	0	.	.	.	.	0.646659	0.0970397	0.435183	0.811686
Bermuda	Female	1987	0	0	0	0	0	.	.	.	.	0.654539	0.0941338	0.450774	0.814859
Bermuda	Female	1988	0	0	0	0	0	.	.	.	.	0.661694	0.0915599	0.464162	0.818418
Bermuda	Female	1989	0	0	0	0	0	.	.	.	.	0.668549	0.0892174	0.4749	0.822018
Bermuda	Female	1990	0	0	0	0	0	.	.	.	.	0.674225	0.0871342	0.485806	0.823926
Bermuda	Female	1991	0	0	0	0	0	.	.	.	.	0.679162	0.0853364	0.495498	0.826319
Bermuda	Female	1992	0	0	0	0	0	.	.	.	.	0.685342	0.0836191	0.506826	0.829478
Bermuda	Female	1993	0	0	0	0	0	.	.	.	.	0.690835	0.0821246	0.516678	0.833069
Bermuda	Female	1994	0	0	0	0	0	.	.	.	.	0.695471	0.0807975	0.524535	0.835824
Bermuda	Female	1995	0	0	0	0	0	.	.	.	.	0.700709	0.0794998	0.532082	0.839416
Bermuda	Female	1996	0	0	0	0	0	.	.	.	.	0.705202	0.078397	0.53831	0.842188
Bermuda	Female	1997	0	0	0	0	0	.	.	.	.	0.709901	0.0773904	0.5406	0.8452
Bermuda	Female	1998	0	0	0	0	0	.	.	.	.	0.714901	0.0764642	0.547433	0.848052
Bermuda	Female	1999	0	0	0	0	0	.	.	.	.	0.718676	0.0757877	0.552725	0.84932
Bermuda	Female	2000	0	0	0	0	0	.	.	.	.	0.723213	0.0751977	0.557588	0.852372
Bermuda	Female	2001	0	0	0	0	0	.	.	.	.	0.728207	0.0746742	0.564201	0.855535
Bermuda	Female	2002	0	0	0	0	0	.	.	.	.	0.733368	0.0742878	0.572006	0.859242
Bermuda	Female	2003	0	0	0	0	0	.	.	.	.	0.737964	0.0741302	0.57597	0.863439
Bermuda	Female	2004	0	0	0	0	0	.	.	.	.	0.741767	0.0742728	0.580066	0.867157
Bermuda	Female	2005	0	0	0	0	0	.	.	.	.	0.745844	0.0744852	0.582392	0.87044
Bermuda	Female	2006	0	0	0	0	0	.	.	.	.	0.750306	0.0747281	0.587358	0.875115
Bermuda	Female	2007	0	0	0	0	0	.	.	.	.	0.754982	0.0750559	0.589279	0.880252
Bermuda	Female	2008	0	0	0	0	0	.	.	.	.	0.759559	0.0755309	0.591832	0.885109
Bhutan	Female	1980	97778	8533	6642.98	1093	25992	0.0872687	0.0679394	0.0111807	0.265827	0.0832108	0.0673537	0.00969426	0.262966
Bhutan	Female	1981	100146	8894	6653.78	1242	26182	0.0888091	0.0664408	0.0123975	0.261442	0.0847609	0.0658207	0.0109727	0.256653
Bhutan	Female	1982	102311	9269	6664.37	1433	26277	0.0905915	0.0651383	0.0140057	0.256837	0.086568	0.0644931	0.0124126	0.252734
Bhutan	Female	1983	104466	9652	6673.71	1611	26545	0.0923961	0.0638841	0.0154211	0.254105	0.0884099	0.0632219	0.0140523	0.250562
Bhutan	Female	1984	106888	10109	6721.12	1848	27124	0.0945787	0.06288	0.017291	0.253761	0.0906399	0.0622245	0.0156971	0.24949
Bhutan	Female	1985	109742	10599	6791.66	2120	27774	0.0965818	0.0618875	0.0193145	0.253084	0.0927059	0.0612606	0.0175827	0.248497
Bhutan	Female	1986	113246	11199	6917.34	2390	28797	0.0988899	0.0610825	0.0211069	0.254283	0.0950863	0.0605074	0.019828	0.248515
Bhutan	Female	1987	117236	11981	7118.65	2791	29975	0.1022	0.0607207	0.0238088	0.255685	0.0984756	0.0602232	0.0219116	0.249859
Bhutan	Female	1988	121033	12800	7321.53	3135	31192	0.105753	0.060492	0.0259009	0.257716	0.102128	0.0600903	0.0240005	0.253799
Bhutan	Female	1989	123699	13543	7466.81	3530	32270	0.109487	0.0603627	0.0285369	0.260874	0.105987	0.0600661	0.0267612	0.256096
Bhutan	Female	1990	124632	14107	7506.46	3859	32605	0.113188	0.060229	0.0309649	0.261613	0.109846	0.0600474	0.0290742	0.259162
Bhutan	Female	1991	123504	14471	7435.11	4158	32477	0.117167	0.0602014	0.0336691	0.262961	0.11403	0.0601517	0.0317881	0.263333
Bhutan	Female	1992	120714	14608	7256.75	4420	32121	0.121016	0.0601153	0.036612	0.266092	0.118136	0.0602129	0.0347835	0.265896
Bhutan	Female	1993	117270	14660	7040.34	4627	31523	0.125007	0.0600353	0.0394581	0.268808	0.122441	0.0603024	0.0377987	0.267886
Bhutan	Female	1994	114592	14832	6882.54	4832	31192	0.129429	0.0600613	0.0421648	0.2722	0.127232	0.0605217	0.0409756	0.273892
Bhutan	Female	1995	113703	15247	6835.84	5182	31364	0.134097	0.0601202	0.0455713	0.275842	0.132298	0.06078	0.0436087	0.277256
Bhutan	Female	1996	114954	16015	6930.73	5648	32263	0.139314	0.0602913	0.0491331	0.280664	0.137935	0.0611546	0.0469162	0.28118
Bhutan	Female	1997	118045	17159	7160.26	6202	33559	0.145364	0.060657	0.0525421	0.284286	0.144429	0.061722	0.0511291	0.287792
Bhutan	Female	1998	122519	18623	7494.08	6957	35642	0.152002	0.0611667	0.0567859	0.29091	0.151515	0.0624148	0.055361	0.294942
Bhutan	Female	1999	127635	20329	7885.98	7765	38139	0.159277	0.0617854	0.0608349	0.298816	0.159227	0.0631837	0.0601553	0.303011
Bhutan	Female	2000	132845	22220	8311.53	8794	40699	0.167265	0.0625656	0.0662004	0.306361	0.167642	0.0640862	0.0651346	0.310228
Bhutan	Female	2001	138044	24224	8754.22	9876	43408	0.17548	0.0634162	0.0715421	0.314453	0.17624	0.0650288	0.0704814	0.317365
Bhutan	Female	2002	143384	26456	9239.56	10978	46391	0.184514	0.0644393	0.076561	0.323541	0.185641	0.0661265	0.0763502	0.327926
Bhutan	Female	2003	148863	28892	9756.53	12239	49718	0.194081	0.0655404	0.0822134	0.333982	0.195593	0.0673073	0.0815987	0.338115
Bhutan	Female	2004	154530	31479	10307.2	13636	53312	0.203707	0.0667003	0.0882407	0.344996	0.205659	0.068569	0.0871775	0.349827
Bhutan	Female	2005	160413	34109	10897.5	14954	56736	0.212632	0.0679339	0.0932236	0.353687	0.215083	0.0699419	0.0925884	0.361702
Bhutan	Female	2006	166452	36847	11543.5	16200	60760	0.221369	0.0693502	0.0973262	0.365031	0.224427	0.0715495	0.0976793	0.373305
Bhutan	Female	2007	172572	39860	12273.7	17671	65282	0.230974	0.0711223	0.102401	0.37829	0.234783	0.0735687	0.102411	0.386612
Bhutan	Female	2008	178771	43109	13103.8	19268	69900	0.241143	0.0732995	0.10778	0.391005	0.245772	0.076028	0.107275	0.40129
Bolivia	Female	1980	1298676	364188	121029	141632	620718	0.28043	0.0931945	0.109059	0.477962	0.289095	0.0989452	0.108486	0.498366
Bolivia	Female	1981	1330840	382874	117030	164639	627257	0.287693	0.0879371	0.12371	0.471324	0.296716	0.0934837	0.122456	0.492863
Bolivia	Female	1982	1363039	400930	112623	187503	633504	0.294144	0.0826266	0.137562	0.464773	0.303411	0.0879337	0.13807	0.486185
Bolivia	Female	1983	1395603	418095	107827	211848	640229	0.29958	0.0772619	0.151797	0.458747	0.308993	0.0823097	0.151587	0.478248
Bolivia	Female	1984	1429015	437015	102910	238932	648139	0.305815	0.0720144	0.167201	0.453557	0.315412	0.0768281	0.168394	0.474409
Bolivia	Female	1985	1463654	457590	97970.4	267386	657838	0.312635	0.0669355	0.182684	0.449449	0.32247	0.0715462	0.184555	0.469427
Bolivia	Female	1986	1499570	478390	93109.1	297652	666708	0.319018	0.0620906	0.198492	0.444599	0.329093	0.0665282	0.201494	0.464714
Bolivia	Female	1987	1536731	501552	88408.4	330376	679667	0.326376	0.0575302	0.214986	0.442281	0.336766	0.0618362	0.217908	0.461865
Bolivia	Female	1988	1575314	526707	83939.4	363624	697694	0.33435	0.0532843	0.230827	0.442892	0.345118	0.0575017	0.234939	0.462401
Bolivia	Female	1989	1615526	554842	79834.9	401551	717592	0.343444	0.0494173	0.248558	0.444185	0.354693	0.0535917	0.252636	0.463423
Bolivia	Female	1990	1657474	583756	76135.9	439610	737251	0.352196	0.0459349	0.265229	0.444804	0.363956	0.0500958	0.269666	0.465203
Bolivia	Female	1991	1701298	616341	72955.5	479153	763414	0.362277	0.0428822	0.28164	0.448724	0.374684	0.047067	0.28703	0.467982
Bolivia	Female	1992	1746921	651684	70190.9	519966	791501	0.373047	0.0401797	0.297647	0.453083	0.386203	0.0444071	0.303956	0.474434
Bolivia	Female	1993	1793949	689328	67686.5	562026	824249	0.384252	0.0377305	0.31329	0.459461	0.398197	0.0419988	0.319564	0.480674
Bolivia	Female	1994	1841857	729241	65224.5	605850	858110	0.395927	0.0354123	0.328934	0.465894	0.410636	0.0397009	0.334862	0.489491
Bolivia	Female	1995	1890257	773876	62744.1	653136	898076	0.409402	0.0331934	0.345528	0.475108	0.424874	0.0374691	0.352734	0.49833
Bolivia	Female	1996	1939039	820992	60559.7	702629	940836	0.423401	0.0312318	0.362359	0.485207	0.439507	0.0354489	0.369931	0.509022
Bolivia	Female	1997	1988333	871117	58889.7	756124	989589	0.438114	0.0296176	0.38028	0.497698	0.454715	0.0337137	0.388034	0.521746
Bolivia	Female	1998	2038300	921509	57837	808505	1035805	0.452097	0.0283751	0.396657	0.508171	0.468984	0.0323114	0.405691	0.531915
Bolivia	Female	1999	2089215	975321	57371.2	862691	1087406	0.466836	0.0274607	0.412926	0.520485	0.483918	0.0312096	0.422038	0.544962
Bolivia	Female	2000	2141284	1032452	57226.2	918266	1142636	0.482165	0.0267252	0.428839	0.533622	0.499399	0.0302858	0.438223	0.556677
Bolivia	Female	2001	2194568	1090377	57366.6	973890	1198340	0.496853	0.0261402	0.443773	0.546048	0.514191	0.0295302	0.454263	0.569192
Bolivia	Female	2002	2249065	1148852	57733.6	1029795	1256242	0.510813	0.0256701	0.457877	0.558562	0.528226	0.0288873	0.470232	0.581733
Bolivia	Female	2003	2304875	1206467	58628.2	1083824	1314263	0.523441	0.0254366	0.470231	0.57021	0.540884	0.028468	0.482361	0.592511
Bolivia	Female	2004	2362096	1263281	60113.6	1135290	1371650	0.534814	0.0254493	0.480628	0.580692	0.552222	0.028282	0.492586	0.603059
Bolivia	Female	2005	2420823	1320313	62267.2	1188279	1430424	0.545398	0.0257215	0.490857	0.590883	0.562699	0.0283427	0.501761	0.612674
Bolivia	Female	2006	2481006	1376574	65264.4	1233294	1492414	0.554845	0.0263056	0.497094	0.601536	0.571949	0.0287033	0.508891	0.622241
Bolivia	Female	2007	2542686	1432937	69444.5	1278812	1554572	0.563552	0.0273115	0.502937	0.61139	0.580399	0.0294867	0.514483	0.631384
Bolivia	Female	2008	2606129	1491014	74803	1325503	1622769	0.572118	0.0287027	0.50861	0.622674	0.588705	0.0306625	0.520447	0.642264
Bosnia and Herzegovina	Female	1980	1264935	498893	133273	233000	741441	0.394402	0.10536	0.184199	0.58615	0.414895	0.108265	0.196158	0.608735
Bosnia and Herzegovina	Female	1981	1292061	515222	129569	254396	748388	0.39876	0.100281	0.196892	0.57922	0.419109	0.103024	0.210121	0.602477
Bosnia and Herzegovina	Female	1982	1319002	532250	125921	276505	760498	0.403525	0.0954665	0.209632	0.576571	0.423619	0.0980268	0.222494	0.599921
Bosnia and Herzegovina	Female	1983	1346076	549729	122344	299417	771866	0.408394	0.0908896	0.222437	0.573419	0.427922	0.0932388	0.234742	0.596498
Bosnia and Herzegovina	Female	1984	1373758	567529	118945	320365	784000	0.413121	0.0865837	0.233203	0.570698	0.431534	0.0886852	0.245604	0.592028
Bosnia and Herzegovina	Female	1985	1401898	585839	115721	344551	796319	0.41789	0.0825458	0.245774	0.568029	0.434523	0.0843632	0.257543	0.587
Bosnia and Herzegovina	Female	1986	1432809	607831	112580	372201	812881	0.424224	0.0785732	0.25977	0.567334	0.438304	0.0800572	0.271029	0.583196
Bosnia and Herzegovina	Female	1987	1465277	630509	109246	399561	828587	0.4303	0.0745563	0.272686	0.565481	0.441175	0.075692	0.281652	0.578015
Bosnia and Herzegovina	Female	1988	1491550	650917	105141	429517	840539	0.436403	0.0704914	0.287967	0.563534	0.443887	0.0713086	0.293348	0.572214
Bosnia and Herzegovina	Female	1989	1501225	662058	99676	451339	840890	0.441012	0.0663964	0.300647	0.560136	0.445424	0.0669635	0.305079	0.566027
Bosnia and Herzegovina	Female	1990	1487985	660103	93048.3	463005	827655	0.443622	0.0625331	0.311163	0.556225	0.44554	0.0629254	0.312572	0.55889
Bosnia and Herzegovina	Female	1991	1446867	642718	85270.4	462238	797300	0.444214	0.0589345	0.319475	0.551052	0.444394	0.059221	0.320386	0.551575
Bosnia and Herzegovina	Female	1992	1383003	610298	77381.6	447518	750638	0.441285	0.0559519	0.323584	0.542759	0.440257	0.0561801	0.322275	0.542067
Bosnia and Herzegovina	Female	1993	1312479	573658	70140.7	428966	702262	0.43708	0.0534414	0.326836	0.535065	0.43471	0.0536278	0.324475	0.53328
Bosnia and Herzegovina	Female	1994	1257592	550086	63977.7	416722	668081	0.437412	0.0508732	0.331365	0.531238	0.432558	0.0509944	0.326425	0.52691
Bosnia and Herzegovina	Female	1995	1233836	547441	59449.7	423142	656377	0.44369	0.0481828	0.342948	0.531981	0.434543	0.0482025	0.334206	0.523127
Bosnia and Herzegovina	Female	1996	1247759	570785	56306.4	454379	674411	0.457448	0.045126	0.364156	0.540497	0.4421	0.0450533	0.348497	0.525276
Bosnia and Herzegovina	Female	1997	1293207	615536	54246.3	504316	714748	0.475976	0.0419471	0.389973	0.552694	0.45337	0.041871	0.367263	0.530162
Bosnia and Herzegovina	Female	1998	1357379	670464	52924	561539	767803	0.49394	0.0389898	0.413693	0.565651	0.464278	0.0389971	0.384719	0.536277
Bosnia and Herzegovina	Female	1999	1421174	725703	51767.6	618108	819957	0.510637	0.036426	0.434928	0.576958	0.475159	0.0365793	0.400241	0.542924
Bosnia and Herzegovina	Female	2000	1470715	770498	50484.1	666880	862867	0.523893	0.0343263	0.453439	0.586699	0.484187	0.0346245	0.413217	0.548302
Bosnia and Herzegovina	Female	2001	1501990	804995	49435.8	703358	896952	0.535952	0.0329136	0.468284	0.597176	0.493528	0.0333402	0.426551	0.555319
Bosnia and Herzegovina	Female	2002	1519281	828896	49222.1	727911	919575	0.545584	0.0323983	0.479115	0.60527	0.501596	0.0329104	0.435122	0.561971
Bosnia and Herzegovina	Female	2003	1526968	844797	50115	742278	936231	0.553251	0.0328199	0.486112	0.61313	0.508426	0.0333744	0.440785	0.569626
Bosnia and Herzegovina	Female	2004	1532472	858701	52232.4	753451	954932	0.560337	0.0340837	0.491657	0.623132	0.514875	0.0346508	0.444375	0.57924
Bosnia and Herzegovina	Female	2005	1541152	872580	55835.2	758671	976738	0.566187	0.0362295	0.492275	0.633771	0.519902	0.0367981	0.445352	0.588485
Bosnia and Herzegovina	Female	2006	1553802	887413	60764.1	761934	1002416	0.571124	0.0391067	0.490367	0.645137	0.523769	0.0396759	0.442618	0.598533
Bosnia and Herzegovina	Female	2007	1568138	903174	66664.6	764243	1028363	0.575953	0.0425119	0.487357	0.655786	0.527381	0.0430927	0.439087	0.609026
Bosnia and Herzegovina	Female	2008	1582927	919046	73410.8	763970	1055638	0.580599	0.0463766	0.482631	0.666889	0.530626	0.0469838	0.433728	0.618571
Botswana	Female	1980	225532	56352	24374.6	14515	108560	0.249863	0.108076	0.064357	0.481352	0.279574	0.119222	0.0709338	0.53199
Botswana	Female	1981	233447	59529	24371.9	17023	111413	0.255	0.1044	0.0729182	0.477252	0.285811	0.115175	0.0797623	0.526965
Botswana	Female	1982	241249	62767	24314.8	19489	114061	0.260176	0.100787	0.0807828	0.472794	0.292095	0.111175	0.0897872	0.521706
Botswana	Female	1983	249080	66486	24256.7	22558	117104	0.266926	0.0973853	0.0905644	0.470147	0.300054	0.107342	0.101367	0.5202
Botswana	Female	1984	257153	70362	24213.6	25578	120534	0.273617	0.0941601	0.0994663	0.468725	0.307763	0.10365	0.112783	0.518388
Botswana	Female	1985	265631	74451	24182.1	29328	124201	0.280281	0.0910365	0.110407	0.467572	0.315194	0.100023	0.126232	0.51894
Botswana	Female	1986	274518	79153	24183.5	34117	128714	0.288336	0.0880944	0.12428	0.468873	0.323897	0.0965359	0.13879	0.517821
Botswana	Female	1987	283792	84388	24200	38861	133765	0.29736	0.0852738	0.136936	0.471347	0.333454	0.0931561	0.154203	0.519722
Botswana	Female	1988	293561	90280	24251.7	44717	139382	0.307535	0.0826121	0.152326	0.474799	0.344153	0.0899496	0.17175	0.523073
Botswana	Female	1989	303943	96566	24319.4	51259	145404	0.317712	0.0800129	0.168647	0.478393	0.354861	0.086852	0.189215	0.52639
Botswana	Female	1990	315006	103189	24416.1	57400	152030	0.327577	0.0775101	0.182218	0.482625	0.36533	0.0839088	0.206555	0.529851
Botswana	Female	1991	326774	110149	24528.6	64163	159333	0.337081	0.0750628	0.196353	0.487593	0.375546	0.0810676	0.221797	0.532803
Botswana	Female	1992	339166	117182	24635.5	71123	165781	0.345501	0.0726355	0.209699	0.48879	0.384695	0.0782811	0.237377	0.535374
Botswana	Female	1993	352016	124027	24702.4	78290	172343	0.352333	0.0701742	0.222406	0.489589	0.392187	0.0754987	0.250496	0.5361
Botswana	Female	1994	365089	131267	24710.6	85502	179757	0.359548	0.0676837	0.234194	0.492366	0.400097	0.0726784	0.262901	0.538491
Botswana	Female	1995	378193	138726	24654.6	92319	187068	0.366813	0.0651905	0.244105	0.494636	0.408012	0.0698483	0.275021	0.54012
Botswana	Female	1996	391306	146246	24497	99492	193935	0.373739	0.0626033	0.254257	0.495609	0.415489	0.0669231	0.286059	0.541901
Botswana	Female	1997	404393	154366	24214.7	107680	201484	0.381723	0.059879	0.266277	0.498237	0.424062	0.0638307	0.299542	0.542345
Botswana	Female	1998	417235	162567	23824.5	115889	207959	0.389629	0.0571009	0.277754	0.498422	0.432562	0.0606901	0.311985	0.545169
Botswana	Female	1999	429565	170986	23285.9	124834	215196	0.398044	0.0542081	0.290605	0.500963	0.4417	0.0574232	0.324753	0.547032
Botswana	Female	2000	441200	179772	22606	134390	221921	0.407461	0.0512374	0.304601	0.502993	0.45206	0.0540546	0.339651	0.550279
Botswana	Female	2001	452000	188412	21829.6	144046	229153	0.416841	0.0482955	0.318685	0.506976	0.462534	0.0507116	0.35587	0.554748
Botswana	Female	2002	462041	197163	20951.5	153500	236344	0.426722	0.0453455	0.332222	0.511523	0.473666	0.0473267	0.374422	0.559346
Botswana	Female	2003	471672	205544	20099.1	163881	242869	0.435777	0.0426125	0.347447	0.51491	0.483975	0.0441691	0.390457	0.56326
Botswana	Female	2004	481383	213502	19367.4	173878	249621	0.443519	0.0402328	0.361205	0.51855	0.49286	0.0414005	0.405028	0.568677
Botswana	Female	2005	491525	221580	18847	183318	257621	0.450802	0.0383439	0.372957	0.524126	0.50115	0.0391434	0.419339	0.572264
Botswana	Female	2006	502224	229681	18662.4	192185	266165	0.457328	0.0371594	0.382667	0.529974	0.508492	0.0376482	0.430604	0.577962
Botswana	Female	2007	513335	238449	18894.8	199846	275423	0.46451	0.036808	0.389309	0.536537	0.516362	0.0370065	0.439175	0.584434
Botswana	Female	2008	524603	247126	19618.7	207713	285937	0.471073	0.0373971	0.395943	0.545055	0.523353	0.0373879	0.443956	0.593363
Brazil	Female	1980	31053073	9450756	1.96139e+06	5735604	13580268	0.304342	0.0631625	0.184703	0.437324	0.330707	0.0676362	0.20204	0.473147
Brazil	Female	1981	32061806	9919038	1.85033e+06	6427109	13805549	0.309372	0.0577114	0.20046	0.430592	0.336441	0.0618018	0.219045	0.466825
Brazil	Female	1982	33109496	10385889	1.73741e+06	7164250	14023402	0.313683	0.0524746	0.216381	0.423546	0.341345	0.0561979	0.236353	0.458914
Brazil	Female	1983	34183933	10824483	1.62134e+06	7813087	14169513	0.316654	0.04743	0.22856	0.414508	0.344693	0.0507877	0.250591	0.450143
Brazil	Female	1984	35268436	11286847	1.50632e+06	8500752	14355648	0.320027	0.04271	0.24103	0.40704	0.348286	0.0457131	0.264205	0.441477
Brazil	Female	1985	36350819	11791489	1395884	9180485	14636893	0.32438	0.0384003	0.252552	0.402656	0.352704	0.0410722	0.27702	0.436311
Brazil	Female	1986	37427520	12351098	1.29323e+06	9935665	14958016	0.33	0.0345529	0.265464	0.399653	0.358249	0.036932	0.289729	0.432689
Brazil	Female	1987	38501466	12944025	1.19955e+06	10665342	15334681	0.336196	0.0311559	0.277011	0.398288	0.36421	0.0332745	0.301997	0.429932
Brazil	Female	1988	39575169	13536002	1.11663e+06	11397623	15738362	0.342033	0.0282154	0.287999	0.397683	0.369634	0.0300927	0.31252	0.429172
Brazil	Female	1989	40653618	14157918	1.04856e+06	12147211	16200839	0.348257	0.0257925	0.298798	0.398509	0.37538	0.0274541	0.322934	0.428512
Brazil	Female	1990	41741237	14763866	996213	12845687	16722385	0.3537	0.0238664	0.307746	0.40062	0.380232	0.0253372	0.331362	0.429907
Brazil	Female	1991	42837043	15382380	960206	13503252	17319522	0.359091	0.0224153	0.315224	0.404312	0.38498	0.0237265	0.338508	0.432842
Brazil	Female	1992	43941517	16027336	940981	14208105	17904936	0.364742	0.0214144	0.323341	0.407472	0.389948	0.0225964	0.346036	0.435351
Brazil	Female	1993	45062570	16653494	933721	14826422	18545068	0.369564	0.0207206	0.329019	0.41154	0.393984	0.0217987	0.351528	0.437588
Brazil	Female	1994	46210423	17328026	937688	15487863	19230824	0.374981	0.0202917	0.33516	0.416158	0.39862	0.021276	0.356764	0.441502
Brazil	Female	1995	47392207	18072694	948215	16206443	19974924	0.381343	0.0200078	0.341964	0.421481	0.40422	0.0208972	0.362751	0.446152
Brazil	Female	1996	48608631	18808062	966527	16926362	20723732	0.386928	0.0198839	0.348217	0.426339	0.408958	0.0206963	0.368697	0.449845
Brazil	Female	1997	49856765	19677572	991761	17760010	21638836	0.394682	0.0198922	0.356221	0.43402	0.415922	0.0206165	0.375557	0.456621
Brazil	Female	1998	51135104	20602448	1.01917e+06	18642870	22551826	0.402902	0.019931	0.364581	0.441024	0.423333	0.0205714	0.383531	0.462557
Brazil	Female	1999	52440785	21613930	1.0468e+06	19618454	23636134	0.412159	0.0199616	0.374107	0.45072	0.431805	0.0205208	0.392276	0.471167
Brazil	Female	2000	53769876	22703436	1.07567e+06	20606548	24787702	0.422233	0.0200051	0.383236	0.460996	0.441121	0.020492	0.400857	0.480646
Brazil	Female	2001	55122153	23847454	1.10645e+06	21654718	25980236	0.432629	0.0200727	0.39285	0.471321	0.45079	0.0204999	0.41035	0.490458
Brazil	Female	2002	56492714	25047114	1.14147e+06	22798368	27234754	0.443369	0.0202056	0.403563	0.482093	0.460818	0.0205834	0.420236	0.500467
Brazil	Female	2003	57866953	26308296	1.18123e+06	23985298	28578872	0.454634	0.0204128	0.41449	0.493872	0.471319	0.020746	0.430184	0.510945
Brazil	Female	2004	59226145	27603290	1235880	25139378	29953424	0.466066	0.0208671	0.424464	0.505747	0.481825	0.0211617	0.439768	0.52186
Brazil	Female	2005	60556079	28894936	1.31302e+06	26292508	31334860	0.47716	0.0216827	0.434184	0.517452	0.491754	0.0219424	0.44824	0.532542
Brazil	Female	2006	61852008	30166332	1.42148e+06	27357422	32781550	0.487718	0.022982	0.442305	0.53	0.500896	0.0232084	0.454769	0.543604
Brazil	Female	2007	63114763	31435110	1.56652e+06	28245086	34316636	0.498063	0.0248202	0.44752	0.543718	0.509613	0.0250093	0.458233	0.555476
Brazil	Female	2008	64343055	32718714	1.75e+06	29084030	35950292	0.508504	0.027198	0.452015	0.558728	0.51825	0.0273358	0.461197	0.568401
Belize	Female	1980	29508	13698	3432.05	6799	19651	0.464204	0.116309	0.230417	0.66594	0.476004	0.121291	0.23022	0.683168
Belize	Female	1981	30303	14436	3359.05	7679	20247	0.476386	0.110849	0.2534	0.668137	0.489036	0.115529	0.256575	0.684779
Belize	Female	1982	31242	15241	3299.39	8521	20855	0.487838	0.105607	0.272757	0.667523	0.501138	0.109921	0.27605	0.686095
Belize	Female	1983	32289	16067	3254.27	9408	21560	0.497587	0.100786	0.291362	0.667727	0.511353	0.104723	0.293217	0.686851
Belize	Female	1984	33384	16909	3208.19	10291	22361	0.506508	0.0960997	0.308248	0.669819	0.520652	0.0996484	0.310077	0.687362
Belize	Female	1985	34500	17728	3163.08	11086	23094	0.513869	0.0916836	0.321338	0.66938	0.528377	0.0948622	0.326407	0.687699
Belize	Female	1986	35623	18569	3111.62	11938	23857	0.521255	0.0873487	0.335124	0.66972	0.536209	0.0901351	0.339333	0.687377
Belize	Female	1987	36760	19506	3044.59	13009	24710	0.53062	0.0828233	0.353892	0.672198	0.546139	0.0851368	0.360057	0.689219
Belize	Female	1988	37946	20489	2974.65	14056	25551	0.539948	0.0783916	0.37041	0.673352	0.556029	0.0802203	0.375308	0.690871
Belize	Female	1989	39221	21561	2898.58	15238	26476	0.549739	0.0739038	0.388517	0.675055	0.566281	0.0752273	0.397361	0.692792
Belize	Female	1990	40608	22750	2819.25	16606	27538	0.560242	0.0694259	0.40894	0.678152	0.577103	0.0702398	0.420231	0.693813
Belize	Female	1991	42117	24045	2739.33	18093	28710	0.570918	0.065041	0.42959	0.68168	0.587929	0.0653866	0.441389	0.697207
Belize	Female	1992	43740	25519	2644.58	19789	30029	0.583429	0.0604613	0.452421	0.686535	0.600537	0.0603583	0.466712	0.703026
Belize	Female	1993	45458	27072	2553.01	21545	31486	0.595531	0.0561619	0.473965	0.692629	0.612608	0.0557131	0.488156	0.708808
Belize	Female	1994	47244	28658	2473.39	23325	33012	0.606603	0.0523535	0.493716	0.698746	0.623552	0.0516648	0.510059	0.714723
Belize	Female	1995	49089	30311	2394.95	25249	34601	0.61747	0.0487879	0.514344	0.704869	0.634247	0.0479451	0.531232	0.721134
Belize	Female	1996	50980	32001	2322.92	27126	36225	0.627723	0.0455652	0.532087	0.710569	0.644285	0.0446419	0.55075	0.726304
Belize	Female	1997	52923	33763	2253.8	29074	37909	0.637971	0.0425864	0.549365	0.716307	0.654287	0.0416312	0.57009	0.731596
Belize	Female	1998	54924	35623	2183.34	31129	39657	0.648594	0.039752	0.56677	0.722036	0.664688	0.0387916	0.586134	0.737638
Belize	Female	1999	56996	37577	2117.38	33169	41521	0.659287	0.0371497	0.581954	0.728485	0.675175	0.0361757	0.601298	0.742839
Belize	Female	2000	59148	39703	2048.03	35391	43556	0.67124	0.0346255	0.598353	0.736394	0.687047	0.03362	0.617664	0.749497
Belize	Female	2001	61381	41912	1986.2	37733	45678	0.682821	0.0323585	0.614734	0.744178	0.69861	0.0312673	0.633496	0.756832
Belize	Female	2002	63686	44209	1933.98	40101	47886	0.694171	0.0303674	0.629664	0.751915	0.709992	0.0291578	0.648571	0.764232
Belize	Female	2003	66046	46573	1896.84	42523	50151	0.705155	0.0287201	0.64384	0.759335	0.72097	0.0273742	0.662109	0.771775
Belize	Female	2004	68437	48898	1892.58	44808	52458	0.714493	0.0276543	0.654741	0.766518	0.730107	0.0262073	0.674211	0.778873
Belize	Female	2005	70841	51229	1921.66	47213	54826	0.723154	0.0271264	0.666468	0.773935	0.738378	0.0256485	0.685131	0.786147
Belize	Female	2006	73249	53596	1987.7	49482	57252	0.731695	0.0271362	0.675536	0.781612	0.746333	0.0257093	0.693085	0.793856
Belize	Female	2007	75664	55960	2092.14	51669	59772	0.739586	0.0276503	0.682875	0.789965	0.75347	0.0263528	0.698621	0.802238
Belize	Female	2008	78104	58381	2232.92	53835	62403	0.747482	0.028589	0.689277	0.798972	0.760547	0.0274642	0.703432	0.810643
Solomon Islands	Female	1980	46053	14493	5751.81	4201	26212	0.31471	0.124895	0.0912233	0.569175	0.312678	0.131342	0.0827911	0.584105
Solomon Islands	Female	1981	47734	15730	5784.86	5092	27305	0.32954	0.121189	0.106673	0.572025	0.328624	0.127908	0.0984783	0.587936
Solomon Islands	Female	1982	49466	17035	5801.54	6197	28420	0.344374	0.117283	0.125286	0.574534	0.344711	0.124221	0.117279	0.591695
Solomon Islands	Female	1983	51240	18351	5803.33	7385	29601	0.358131	0.113258	0.14412	0.577696	0.359698	0.120333	0.136442	0.595632
Solomon Islands	Female	1984	53060	19770	5795.9	8797	30819	0.372599	0.109233	0.165797	0.580837	0.375387	0.116378	0.156963	0.600215
Solomon Islands	Female	1985	54927	21260	5778.42	10262	32061	0.387059	0.105202	0.186838	0.583699	0.390946	0.112337	0.178147	0.604753
Solomon Islands	Female	1986	56833	22823	5752.77	11721	33475	0.40158	0.101222	0.206236	0.589012	0.406394	0.108272	0.199085	0.608683
Solomon Islands	Female	1987	58784	24431	5718.41	13341	34880	0.415607	0.0972783	0.226945	0.593355	0.421183	0.104185	0.22081	0.613565
Solomon Islands	Female	1988	60818	26129	5676.72	15073	36382	0.42963	0.0933395	0.247836	0.598207	0.43594	0.100071	0.241948	0.616344
Solomon Islands	Female	1989	62986	28055	5617.65	16993	38007	0.445419	0.0891888	0.269788	0.603418	0.452741	0.0957303	0.26414	0.623205
Solomon Islands	Female	1990	65317	30084	5542.83	19021	39869	0.460579	0.0848605	0.291205	0.610389	0.469147	0.091215	0.285381	0.629235
Solomon Islands	Female	1991	67831	32278	5443.45	21046	41746	0.475863	0.0802502	0.310278	0.615434	0.486011	0.086418	0.307291	0.636686
Solomon Islands	Female	1992	70513	34603	5313.5	23310	43754	0.490735	0.0753549	0.330571	0.62051	0.502677	0.0813218	0.329557	0.642894
Solomon Islands	Female	1993	73329	37046	5156.63	25838	45962	0.505203	0.0703218	0.352355	0.626794	0.518945	0.0760501	0.353536	0.649172
Solomon Islands	Female	1994	76230	39601	4971.98	28663	48185	0.519499	0.0652234	0.376004	0.632095	0.534796	0.0706453	0.379328	0.656361
Solomon Islands	Female	1995	79181	42355	4757.2	31762	50652	0.53492	0.06008	0.401135	0.639704	0.551411	0.065108	0.406973	0.66387
Solomon Islands	Female	1996	82167	45253	4537.34	35226	53210	0.550744	0.055221	0.428717	0.647578	0.567922	0.0598239	0.435122	0.672828
Solomon Islands	Female	1997	85201	48304	4317.94	38929	55932	0.566941	0.0506795	0.456904	0.656474	0.58438	0.0548621	0.463812	0.68154
Solomon Islands	Female	1998	88294	51432	4125.05	42663	58845	0.582509	0.0467195	0.483192	0.666468	0.599862	0.0505682	0.490937	0.691044
Solomon Islands	Female	1999	91466	54608	3964.36	46339	61773	0.597027	0.0433424	0.50662	0.675361	0.614146	0.0469635	0.516689	0.700192
Solomon Islands	Female	2000	94735	57716	3846.21	49725	64679	0.609235	0.0405997	0.524884	0.682741	0.626084	0.0440897	0.534999	0.706803
Solomon Islands	Female	2001	98104	60861	3758.74	53190	67700	0.620372	0.0383139	0.54218	0.690087	0.637062	0.0417247	0.552779	0.713471
Solomon Islands	Female	2002	101568	64124	3703.9	56758	70902	0.631342	0.0364672	0.558816	0.698072	0.647983	0.0398266	0.567601	0.721476
Solomon Islands	Female	2003	105106	67527	3683.85	60194	74266	0.642466	0.0350489	0.5727	0.706581	0.659102	0.0383644	0.582094	0.729905
Solomon Islands	Female	2004	108692	70974	3709.82	63442	77721	0.652983	0.0341315	0.583683	0.715056	0.669505	0.0374045	0.594836	0.738275
Solomon Islands	Female	2005	112315	74507	3791.04	66717	81475	0.663376	0.0337536	0.594014	0.725413	0.679623	0.0369756	0.603431	0.74799
Solomon Islands	Female	2006	115963	78134	3936.06	69929	85431	0.673787	0.0339424	0.603025	0.736708	0.689564	0.0370955	0.610603	0.757507
Solomon Islands	Female	2007	119649	81871	4150.37	73107	89597	0.68426	0.0346879	0.611009	0.74883	0.699417	0.0377253	0.619824	0.768555
Solomon Islands	Female	2008	123390	85763	4440.91	76507	94077	0.69506	0.0359908	0.620045	0.762435	0.709541	0.0388571	0.627098	0.78123
British Virgin Islands	Female	1980	0	0	0	0	0	.	.	.	.	0.391209	0.135599	0.135303	0.656815
British Virgin Islands	Female	1981	0	0	0	0	0	.	.	.	.	0.400721	0.131362	0.150949	0.653464
British Virgin Islands	Female	1982	0	0	0	0	0	.	.	.	.	0.410311	0.127174	0.166928	0.654334
British Virgin Islands	Female	1983	0	0	0	0	0	.	.	.	.	0.420011	0.123055	0.184237	0.653722
British Virgin Islands	Female	1984	0	0	0	0	0	.	.	.	.	0.42956	0.119042	0.200519	0.653806
British Virgin Islands	Female	1985	0	0	0	0	0	.	.	.	.	0.438572	0.115135	0.21563	0.653654
British Virgin Islands	Female	1986	0	0	0	0	0	.	.	.	.	0.44667	0.111366	0.230659	0.651941
British Virgin Islands	Female	1987	0	0	0	0	0	.	.	.	.	0.456549	0.107687	0.246052	0.653586
British Virgin Islands	Female	1988	0	0	0	0	0	.	.	.	.	0.466794	0.104074	0.263108	0.655755
British Virgin Islands	Female	1989	0	0	0	0	0	.	.	.	.	0.477087	0.100489	0.277804	0.656811
British Virgin Islands	Female	1990	0	0	0	0	0	.	.	.	.	0.490131	0.0967671	0.296086	0.662457
British Virgin Islands	Female	1991	0	0	0	0	0	.	.	.	.	0.505811	0.0927311	0.317431	0.668961
British Virgin Islands	Female	1992	0	0	0	0	0	.	.	.	.	0.523868	0.0881816	0.339547	0.678116
British Virgin Islands	Female	1993	0	0	0	0	0	.	.	.	.	0.542916	0.0830633	0.363518	0.686201
British Virgin Islands	Female	1994	0	0	0	0	0	.	.	.	.	0.56275	0.0773972	0.391966	0.696828
British Virgin Islands	Female	1995	0	0	0	0	0	.	.	.	.	0.582972	0.0714381	0.425805	0.708031
British Virgin Islands	Female	1996	0	0	0	0	0	.	.	.	.	0.600872	0.065847	0.456876	0.716861
British Virgin Islands	Female	1997	0	0	0	0	0	.	.	.	.	0.617651	0.0605279	0.485302	0.725502
British Virgin Islands	Female	1998	0	0	0	0	0	.	.	.	.	0.632434	0.0558282	0.511575	0.732806
British Virgin Islands	Female	1999	0	0	0	0	0	.	.	.	.	0.645884	0.0516008	0.53635	0.739277
British Virgin Islands	Female	2000	0	0	0	0	0	.	.	.	.	0.658699	0.0477405	0.559251	0.746174
British Virgin Islands	Female	2001	0	0	0	0	0	.	.	.	.	0.669944	0.0442919	0.578767	0.751691
British Virgin Islands	Female	2002	0	0	0	0	0	.	.	.	.	0.679412	0.0411876	0.594324	0.754936
British Virgin Islands	Female	2003	0	0	0	0	0	.	.	.	.	0.686067	0.0385274	0.607295	0.756648
British Virgin Islands	Female	2004	0	0	0	0	0	.	.	.	.	0.692971	0.0360658	0.619033	0.760032
British Virgin Islands	Female	2005	0	0	0	0	0	.	.	.	.	0.699221	0.0339308	0.630578	0.761772
British Virgin Islands	Female	2006	0	0	0	0	0	.	.	.	.	0.704594	0.0322117	0.63798	0.764313
British Virgin Islands	Female	2007	0	0	0	0	0	.	.	.	.	0.710461	0.0308172	0.6455	0.767636
British Virgin Islands	Female	2008	0	0	0	0	0	.	.	.	.	0.716525	0.02998	0.652457	0.771853
Brunei Darussalam	Female	1980	44227	10200	5806.11	1560	23298	0.230621	0.13128	0.0352757	0.52678	0.26018	0.138772	0.0417251	0.561261
Brunei Darussalam	Female	1981	45711	10490	5894.7	1693	23928	0.229495	0.128956	0.0370441	0.523457	0.259125	0.135687	0.0442157	0.555805
Brunei Darussalam	Female	1982	47375	10882	6018.93	1851	24489	0.229697	0.127049	0.0390811	0.516914	0.258128	0.132782	0.0463783	0.550452
Brunei Darussalam	Female	1983	49238	11386	6174.43	2025	25396	0.231243	0.1254	0.0411269	0.51578	0.257966	0.130056	0.0492874	0.543049
Brunei Darussalam	Female	1984	51315	11960	6354.18	2249	26503	0.233075	0.123827	0.0438325	0.516474	0.258356	0.127511	0.052	0.539601
Brunei Darussalam	Female	1985	53603	12566	6550.42	2497	27349	0.234432	0.122202	0.046583	0.510208	0.258996	0.125111	0.0554529	0.536022
Brunei Darussalam	Female	1986	56133	13118	6756.29	2712	28389	0.233703	0.120362	0.0483074	0.50574	0.258164	0.122724	0.0586385	0.528739
Brunei Darussalam	Female	1987	58888	13660	6983.31	2945	29405	0.23196	0.118586	0.050017	0.499341	0.256757	0.120542	0.0607019	0.522108
Brunei Darussalam	Female	1988	61772	14264	7234.24	3177	30557	0.230915	0.117112	0.0514251	0.494668	0.256377	0.118703	0.0617172	0.51848
Brunei Darussalam	Female	1989	64646	14823	7482.87	3358	31740	0.229302	0.115751	0.0519467	0.490984	0.255193	0.117004	0.0624954	0.513235
Brunei Darussalam	Female	1990	67416	15345	7726.39	3526	32648	0.227617	0.114608	0.0523002	0.484271	0.253543	0.115552	0.06255	0.509262
Brunei Darussalam	Female	1991	70040	15785	7959.8	3673	33681	0.225378	0.113646	0.0524416	0.480877	0.250852	0.114323	0.0624755	0.500605
Brunei Darussalam	Female	1992	72552	16249	8197.2	3818	34720	0.223964	0.112984	0.0526296	0.478557	0.248828	0.113378	0.0619992	0.497959
Brunei Darussalam	Female	1993	75019	16777	8444.29	3934	35976	0.223633	0.112562	0.0524414	0.479561	0.247905	0.112668	0.0626163	0.496699
Brunei Darussalam	Female	1994	77550	17471	8723.16	4127	37079	0.225283	0.112484	0.0532163	0.478129	0.249251	0.112282	0.0644475	0.497808
Brunei Darussalam	Female	1995	80223	18158	9019.98	4330	38515	0.226341	0.112436	0.0539687	0.480097	0.25005	0.112034	0.0650272	0.497666
Brunei Darussalam	Female	1996	83059	18936	9345.46	4525	40248	0.227984	0.112516	0.0544739	0.484567	0.251657	0.111978	0.0654891	0.498693
Brunei Darussalam	Female	1997	86025	19793	9687.11	4785	41934	0.230085	0.112608	0.055623	0.487461	0.253867	0.111976	0.0673638	0.502597
Brunei Darussalam	Female	1998	89093	20650	10045.2	5005	43504	0.231778	0.11275	0.0561733	0.4883	0.255601	0.112083	0.0672844	0.504802
Brunei Darussalam	Female	1999	92224	21277	10391.9	5115	44986	0.230712	0.112681	0.055462	0.487791	0.254087	0.112111	0.0661447	0.505709
Brunei Darussalam	Female	2000	95375	21883	10747.5	5214	46520	0.229441	0.112686	0.0546663	0.487758	0.252126	0.112225	0.0648872	0.502727
Brunei Darussalam	Female	2001	98548	22550	11123.6	5333	48141	0.228828	0.112875	0.0541135	0.488504	0.250678	0.112513	0.0632768	0.499288
Brunei Darussalam	Female	2002	101747	23434	11549	5524	49849	0.230314	0.113507	0.0542906	0.489927	0.251388	0.113176	0.0632248	0.49966
Brunei Darussalam	Female	2003	104978	24348	12008.7	5674	51635	0.231933	0.114392	0.0540449	0.491866	0.252128	0.114133	0.062691	0.50081
Brunei Darussalam	Female	2004	108233	25173	12487.3	5742	53473	0.232581	0.115374	0.0530486	0.494054	0.251786	0.115231	0.0610178	0.501886
Brunei Darussalam	Female	2005	111512	26026	12995.5	5908	55623	0.233392	0.116539	0.0529837	0.498809	0.25168	0.116524	0.0589017	0.503346
Brunei Darussalam	Female	2006	114809	26631	13504.4	5680	57363	0.23196	0.117625	0.0494729	0.499638	0.249217	0.117809	0.0563719	0.505401
Brunei Darussalam	Female	2007	118124	27348	14063.7	5642	59387	0.231518	0.119059	0.0477607	0.502754	0.247889	0.119437	0.0538056	0.508673
Brunei Darussalam	Female	2008	121475	28147	14665.7	5510	61430	0.231712	0.120731	0.0453582	0.505697	0.247276	0.121302	0.0515177	0.511207
Bulgaria	Female	1980	3189521	1560839	324035	853778	2137568	0.489365	0.101594	0.267682	0.670185	0.454808	0.100346	0.241209	0.63702
Bulgaria	Female	1981	3208481	1583890	311683	905913	2139685	0.493657	0.0971434	0.28235	0.666884	0.457426	0.0959875	0.253814	0.632459
Bulgaria	Female	1982	3229981	1608055	300433	954681	2143042	0.497853	0.0930139	0.295569	0.663484	0.459834	0.0918932	0.26555	0.626969
Bulgaria	Female	1983	3251821	1631567	289662	995566	2147114	0.50174	0.089077	0.306156	0.66028	0.461912	0.0879639	0.273813	0.620977
Bulgaria	Female	1984	3270831	1651835	279488	1041647	2149711	0.50502	0.0854487	0.318466	0.657237	0.463495	0.0843441	0.283637	0.617008
Bulgaria	Female	1985	3284732	1667599	269520	1077088	2147462	0.507682	0.0820524	0.327907	0.653771	0.464653	0.0809838	0.291677	0.610389
Bulgaria	Female	1986	3293010	1681672	259295	1111682	2146319	0.510679	0.0787409	0.337588	0.65178	0.466369	0.0777647	0.300986	0.608467
Bulgaria	Female	1987	3296448	1693709	249224	1148811	2138127	0.513798	0.0756038	0.3485	0.648615	0.4684	0.074755	0.308447	0.602938
Bulgaria	Female	1988	3295667	1702593	239205	1184524	2128075	0.516615	0.0725817	0.359419	0.645719	0.470248	0.071876	0.318334	0.599664
Bulgaria	Female	1989	3291752	1706566	229627	1212978	2109980	0.518437	0.0697582	0.36849	0.64099	0.471107	0.0691846	0.325407	0.594856
Bulgaria	Female	1990	3285653	1697776	220050	1222723	2086544	0.516724	0.0669729	0.37214	0.635047	0.46837	0.0664649	0.328345	0.58599
Bulgaria	Female	1991	3277369	1681994	210932	1227518	2055025	0.513215	0.0643603	0.374544	0.627035	0.46372	0.0638878	0.327821	0.577511
Bulgaria	Female	1992	3267028	1665207	202326	1229022	2017869	0.509701	0.0619296	0.376189	0.617647	0.458966	0.061498	0.328925	0.568083
Bulgaria	Female	1993	3255906	1648143	194041	1229491	1987216	0.506201	0.0595967	0.377619	0.610342	0.454209	0.0592041	0.329245	0.559388
Bulgaria	Female	1994	3245602	1632121	185907	1236594	1960158	0.502872	0.0572795	0.381006	0.603943	0.449734	0.0569255	0.331936	0.551607
Bulgaria	Female	1995	3237261	1620965	178000	1246116	1931271	0.500721	0.0549849	0.384929	0.596576	0.446636	0.0546951	0.3353	0.544397
Bulgaria	Female	1996	3231401	1605849	171038	1249764	1904119	0.496951	0.05293	0.386756	0.589255	0.442184	0.0526326	0.334789	0.536965
Bulgaria	Female	1997	3227808	1593179	164560	1248158	1880278	0.493579	0.0509821	0.386689	0.582525	0.438335	0.0506616	0.333371	0.530648
Bulgaria	Female	1998	3225980	1592400	157691	1261425	1870315	0.493617	0.0488815	0.391021	0.579766	0.437981	0.0486462	0.338551	0.527709
Bulgaria	Female	1999	3225047	1597727	151037	1283623	1866114	0.495412	0.0468326	0.398017	0.578631	0.439375	0.0467288	0.345318	0.525106
Bulgaria	Female	2000	3224321	1607871	144824	1304585	1864796	0.49867	0.0449163	0.404608	0.578353	0.442145	0.0449759	0.351485	0.524923
Bulgaria	Female	2001	3223652	1619344	139679	1324071	1866352	0.502332	0.0433293	0.410736	0.578956	0.44522	0.0435398	0.356232	0.525454
Bulgaria	Female	2002	3223072	1634319	135560	1347456	1874940	0.507069	0.0420592	0.418066	0.581725	0.44929	0.0424364	0.361621	0.527888
Bulgaria	Female	2003	3222250	1651598	133072	1365116	1886983	0.512561	0.0412979	0.423653	0.58561	0.454083	0.0418449	0.367711	0.531104
Bulgaria	Female	2004	3220824	1666465	132740	1384715	1900475	0.517403	0.0412131	0.429926	0.590058	0.458262	0.0418911	0.372296	0.534705
Bulgaria	Female	2005	3218460	1679024	134859	1390824	1918424	0.521686	0.0419018	0.43214	0.596069	0.461944	0.0426645	0.373369	0.539089
Bulgaria	Female	2006	3215018	1691388	139253	1391609	1937961	0.52609	0.0433132	0.432846	0.602784	0.465819	0.0441388	0.373278	0.546298
Bulgaria	Female	2007	3210313	1702260	145967	1390876	1963181	0.530247	0.0454681	0.433253	0.611523	0.469471	0.0463054	0.372119	0.554426
Bulgaria	Female	2008	3203916	1711857	154851	1377460	1988984	0.534302	0.0483318	0.42993	0.620798	0.472941	0.0491307	0.370402	0.562599
Myanmar	Female	1980	8407475	613962	560830	48706	2159914	0.0730258	0.0667061	0.00579324	0.256904	0.0742308	0.0677965	0.00568322	0.259822
Myanmar	Female	1981	8635595	651633	574554	56012	2218448	0.075459	0.0665333	0.00648614	0.256896	0.0768141	0.0676046	0.00645763	0.261137
Myanmar	Female	1982	8867741	691728	589697	66863	2272597	0.078005	0.0664991	0.00754003	0.256277	0.0795253	0.0675559	0.00756211	0.263071
Myanmar	Female	1983	9103678	734698	606401	77268	2365915	0.0807034	0.0666106	0.00848755	0.259886	0.0824059	0.0676561	0.00868825	0.265327
Myanmar	Female	1984	9343167	779118	624265	90138	2448225	0.0833891	0.0668152	0.00964747	0.262034	0.0852791	0.0678464	0.00954793	0.267206
Myanmar	Female	1985	9586209	825690	643079	101378	2537131	0.0861331	0.0670837	0.0105754	0.264665	0.0882172	0.0680931	0.0106786	0.270644
Myanmar	Female	1986	9832137	871920	662402	114481	2624047	0.0886806	0.0673712	0.0116435	0.266885	0.0909435	0.0683495	0.0116338	0.272547
Myanmar	Female	1987	10081422	917353	681960	126768	2703530	0.0909944	0.0676452	0.0125744	0.26817	0.093415	0.0685864	0.0126234	0.272864
Myanmar	Female	1988	10336548	954654	698894	136946	2766762	0.0923572	0.0676138	0.0132488	0.267668	0.0948686	0.0684957	0.013423	0.272007
Myanmar	Female	1989	10600872	997279	718506	148829	2860038	0.0940752	0.067778	0.0140393	0.269793	0.0967067	0.0686132	0.0143508	0.272835
Myanmar	Female	1990	10876556	1036444	736135	159566	2916441	0.0952915	0.0676809	0.0146706	0.26814	0.098021	0.0684545	0.0150039	0.273056
Myanmar	Female	1991	11164382	1077336	755727	169597	2984466	0.0964976	0.0676909	0.0151909	0.26732	0.0993381	0.0684137	0.0156268	0.27315
Myanmar	Female	1992	11462905	1127715	780417	181023	3097814	0.0983795	0.0680819	0.0157921	0.270247	0.10139	0.0687853	0.0163132	0.274859
Myanmar	Female	1993	11769255	1188296	810557	197754	3230824	0.100966	0.0688707	0.0168026	0.274514	0.1042	0.0695838	0.0171494	0.278774
Myanmar	Female	1994	12079349	1258100	845220	215208	3375986	0.104153	0.0699724	0.0178162	0.279484	0.107637	0.0707127	0.0182383	0.283468
Myanmar	Female	1995	12389997	1338903	885190	233758	3556719	0.108063	0.071444	0.0188667	0.287064	0.111816	0.072231	0.0194088	0.290334
Myanmar	Female	1996	12700441	1428446	928855	256840	3721583	0.112472	0.0731357	0.0202229	0.293028	0.116477	0.073968	0.0207865	0.296907
Myanmar	Female	1997	13010804	1531219	977496	280196	3914011	0.117688	0.0751296	0.0215357	0.300828	0.121943	0.076005	0.0221469	0.303517
Myanmar	Female	1998	13319860	1643896	1.0304e+06	308634	4132487	0.123417	0.0773581	0.023171	0.31025	0.127894	0.0782654	0.0236982	0.313508
Myanmar	Female	1999	13626416	1773687	1.08976e+06	341348	4393103	0.130165	0.0799741	0.0250505	0.322396	0.134879	0.0809089	0.0257128	0.325487
Myanmar	Female	2000	13929725	1924178	1.15626e+06	375337	4708364	0.138135	0.0830066	0.026945	0.338008	0.143118	0.0839648	0.0277706	0.34109
Myanmar	Female	2001	14228460	2093475	1.22832e+06	416773	5000797	0.147133	0.0863284	0.0292915	0.351464	0.152403	0.0873002	0.0301961	0.357407
Myanmar	Female	2002	14522765	2274101	1.30344e+06	459420	5325663	0.156589	0.0897518	0.0316345	0.366711	0.162116	0.0907205	0.0328056	0.373593
Myanmar	Female	2003	14815194	2473095	1.38342e+06	508966	5675340	0.16693	0.0933787	0.0343543	0.383076	0.172696	0.094329	0.0354839	0.388543
Myanmar	Female	2004	15109410	2683093	1.46717e+06	554354	6060491	0.177578	0.0971032	0.0366893	0.401107	0.183515	0.0980313	0.0384489	0.405042
Myanmar	Female	2005	15407821	2907826	1.55523e+06	612091	6453738	0.188724	0.100938	0.039726	0.418861	0.194753	0.101835	0.0415641	0.423849
Myanmar	Female	2006	15711251	3144030	1.64785e+06	669390	6915596	0.200113	0.104884	0.0426057	0.440168	0.206129	0.105737	0.0442994	0.444175
Myanmar	Female	2007	16018136	3387302	1.7443e+06	724570	7376505	0.211467	0.108895	0.0452343	0.46051	0.217352	0.109697	0.0464504	0.462136
Myanmar	Female	2008	16325564	3632063	1.84418e+06	767812	7806887	0.222477	0.112963	0.0470313	0.4782	0.228102	0.113695	0.0490365	0.483195
Burundi	Female	1980	984498	57371	56359.6	3477	215800	0.0582745	0.057247	0.00353222	0.219198	0.0590419	0.0580603	0.00359965	0.217461
Burundi	Female	1981	1018945	61005	58139.6	4051	222776	0.0598708	0.0570586	0.00397549	0.218634	0.0607678	0.0577966	0.00417822	0.219899
Burundi	Female	1982	1056671	64926	60098.8	4812	233670	0.0614441	0.0568756	0.00455396	0.221138	0.062483	0.0575206	0.00477439	0.221362
Burundi	Female	1983	1096483	69119	62221	5586	242765	0.0630371	0.0567459	0.00509422	0.221403	0.06423	0.0572789	0.00538328	0.221881
Burundi	Female	1984	1136823	73948	64559.9	6714	251858	0.0650476	0.0567898	0.00590626	0.221545	0.0664351	0.0572102	0.00608885	0.220438
Burundi	Female	1985	1176390	78909	67221.8	7729	263013	0.0670772	0.0571425	0.00657039	0.223576	0.0686751	0.0574961	0.00688607	0.220354
Burundi	Female	1986	1214811	84018	70003.1	8930	277229	0.0691612	0.0576247	0.00735059	0.228208	0.0709757	0.0579323	0.00757085	0.225092
Burundi	Female	1987	1251821	89349	72865.3	10018	285787	0.0713754	0.0582074	0.00800237	0.228297	0.0734149	0.0584851	0.00826592	0.228179
Burundi	Female	1988	1286412	95229	75964.8	10983	298703	0.074027	0.0590517	0.00853758	0.232199	0.0763247	0.0593255	0.00905643	0.234987
Burundi	Female	1989	1317448	101492	78985.2	12451	312845	0.0770365	0.0599532	0.0094505	0.237463	0.07961	0.0602143	0.00989988	0.239087
Burundi	Female	1990	1344180	107077	81871.8	13423	324059	0.0796599	0.0609084	0.00998572	0.241083	0.082467	0.0611869	0.0109399	0.242896
Burundi	Female	1991	1366887	112862	84837	14599	338183	0.0825689	0.0620659	0.0106802	0.247411	0.0856222	0.062383	0.0118906	0.246303
Burundi	Female	1992	1385956	118396	87620.5	15977	347445	0.0854257	0.0632202	0.0115278	0.25069	0.0887047	0.0635775	0.0127228	0.250267
Burundi	Female	1993	1401034	122928	89773.8	17026	357713	0.0877409	0.0640768	0.0121525	0.255321	0.091173	0.0644494	0.0136811	0.254287
Burundi	Female	1994	1411719	126949	91520.5	18058	367674	0.0899248	0.0648291	0.0127911	0.260444	0.0934697	0.065214	0.0144314	0.256309
Burundi	Female	1995	1418282	130514	92975.2	19023	375610	0.0920226	0.0655548	0.0134128	0.264834	0.0956411	0.0659562	0.0146463	0.260177
Burundi	Female	1996	1420094	132982	93999.9	19893	376360	0.0936431	0.0661928	0.0140079	0.265025	0.0972583	0.0666181	0.015372	0.263217
Burundi	Female	1997	1418823	135994	95142	20950	380912	0.0958496	0.067057	0.0147654	0.26847	0.0994739	0.0675253	0.015843	0.267814
Burundi	Female	1998	1419867	139735	96812.8	21840	386962	0.0984145	0.0681844	0.0153816	0.272534	0.102069	0.0687144	0.0162659	0.273974
Burundi	Female	1999	1430318	146220	99922.1	22847	395704	0.102229	0.06986	0.0159733	0.276655	0.106045	0.0704724	0.0171662	0.282603
Burundi	Female	2000	1455232	154239	104178	24465	418448	0.105989	0.0715885	0.0168115	0.287547	0.11005	0.0722887	0.0183484	0.287643
Burundi	Female	2001	1496277	164649	110202	26802	439197	0.110039	0.0736505	0.0179127	0.293526	0.114488	0.0744771	0.0190588	0.29803
Burundi	Female	2002	1551957	177751	117933	29082	470628	0.114533	0.0759896	0.0187387	0.303248	0.119533	0.0769842	0.0202992	0.307603
Burundi	Female	2003	1620061	192818	126984	31650	509590	0.119019	0.0783824	0.0195366	0.31455	0.124685	0.0795723	0.0210924	0.316697
Burundi	Female	2004	1696959	209816	137268	33840	548812	0.123642	0.0808905	0.0199415	0.323409	0.130071	0.0823049	0.0221916	0.326168
Burundi	Female	2005	1779536	227373	148270	35332	587861	0.127771	0.0833197	0.0198544	0.330345	0.13496	0.0849791	0.0225767	0.338952
Burundi	Female	2006	1867723	246164	160242	38449	637008	0.131799	0.0857952	0.0205858	0.341061	0.139766	0.0877422	0.0229191	0.348171
Burundi	Female	2007	1961184	266287	173366	40716	684595	0.135779	0.0883985	0.020761	0.349072	0.144535	0.090672	0.0235116	0.357996
Burundi	Female	2008	2056176	287873	187541	43039	741676	0.140004	0.0912084	0.0209315	0.360706	0.14956	0.0938377	0.0236024	0.369685
Belarus	Female	1980	3673011	1924777	475754	912021	2742125	0.524032	0.129527	0.248303	0.74656	0.510701	0.130687	0.238752	0.739622
Belarus	Female	1981	3716165	1942374	468735	944663	2756008	0.522682	0.126134	0.254204	0.741627	0.509742	0.127502	0.243751	0.734252
Belarus	Female	1982	3755815	1960893	461904	974216	2765877	0.522095	0.122984	0.259389	0.736425	0.509135	0.124526	0.250935	0.729482
Belarus	Female	1983	3791492	1975531	455773	1004827	2773781	0.521043	0.120209	0.265021	0.73158	0.507777	0.121872	0.254905	0.722768
Belarus	Female	1984	3822836	1988087	450063	1029137	2769832	0.520056	0.11773	0.269208	0.724549	0.506372	0.119473	0.258435	0.717105
Belarus	Female	1985	3849693	1999164	444836	1054840	2776515	0.519305	0.115551	0.274006	0.72123	0.505221	0.117333	0.260015	0.713895
Belarus	Female	1986	3871661	2010082	439834	1074428	2781270	0.519178	0.113603	0.277511	0.718366	0.504729	0.115387	0.265046	0.712255
Belarus	Female	1987	3888987	2015747	435788	1096236	2785433	0.518322	0.112057	0.281882	0.716236	0.50352	0.113786	0.267475	0.708595
Belarus	Female	1988	3903002	2023592	431984	1110853	2786530	0.518471	0.11068	0.284615	0.713945	0.503296	0.112351	0.271801	0.707256
Belarus	Female	1989	3915561	2029341	429138	1112533	2787765	0.518276	0.109598	0.284131	0.711971	0.502702	0.111196	0.272595	0.704933
Belarus	Female	1990	3928034	2034236	427051	1116267	2785259	0.517876	0.108719	0.28418	0.709072	0.501859	0.110269	0.275385	0.703081
Belarus	Female	1991	3941067	2041185	425429	1133907	2785531	0.517927	0.107948	0.287716	0.706796	0.501426	0.109493	0.274494	0.700234
Belarus	Female	1992	3954432	2044216	425054	1152484	2793330	0.516943	0.107488	0.291441	0.706379	0.49997	0.109042	0.272631	0.697453
Belarus	Female	1993	3967576	2045530	425579	1156229	2794332	0.515562	0.107264	0.29142	0.704292	0.498112	0.108833	0.272197	0.693319
Belarus	Female	1994	3979557	2040856	427348	1146365	2788792	0.512835	0.107386	0.288064	0.70078	0.494924	0.108923	0.269058	0.691867
Belarus	Female	1995	3989765	2036890	429446	1132770	2787956	0.510529	0.107637	0.283919	0.698777	0.492137	0.10913	0.264853	0.688387
Belarus	Female	1996	3998019	2038215	431648	1126303	2789280	0.509806	0.107965	0.281715	0.697665	0.490869	0.109406	0.264345	0.687208
Belarus	Female	1997	4004841	2051523	432589	1140369	2801724	0.512261	0.108016	0.284748	0.699584	0.492687	0.109462	0.266367	0.689107
Belarus	Female	1998	4011187	2067883	433601	1154325	2824532	0.515529	0.108098	0.287776	0.704164	0.495381	0.109569	0.268686	0.69093
Belarus	Female	1999	4018339	2085071	434934	1168928	2839788	0.518889	0.108237	0.290898	0.706707	0.498369	0.109755	0.269546	0.69435
Belarus	Female	2000	4027191	2109023	436104	1189693	2864250	0.523696	0.10829	0.295415	0.711228	0.503048	0.109927	0.275225	0.700259
Belarus	Female	2001	4037892	2137621	437766	1211545	2895725	0.52939	0.108415	0.300044	0.717138	0.508917	0.110212	0.279882	0.705987
Belarus	Female	2002	4050041	2166894	440105	1238191	2932108	0.53503	0.108667	0.305723	0.72397	0.515003	0.110631	0.283073	0.712678
Belarus	Female	2003	4063294	2193662	443520	1243167	2968469	0.539873	0.109153	0.30595	0.730557	0.520455	0.111256	0.284559	0.718884
Belarus	Female	2004	4077090	2224890	447174	1266999	2999966	0.545705	0.10968	0.310761	0.735811	0.526836	0.111921	0.287541	0.725127
Belarus	Female	2005	4090864	2257741	451539	1283647	3032416	0.551898	0.110377	0.313784	0.741265	0.533397	0.112733	0.290444	0.733492
Belarus	Female	2006	4104638	2296750	455930	1297200	3078512	0.55955	0.111077	0.316033	0.750008	0.54118	0.113554	0.295507	0.741213
Belarus	Female	2007	4118097	2333419	461723	1321716	3122162	0.566626	0.112121	0.320953	0.758157	0.548204	0.114679	0.299884	0.749537
Belarus	Female	2008	4129894	2368533	468555	1342251	3159680	0.573509	0.113454	0.325009	0.765075	0.554839	0.116052	0.303708	0.759061
Cambodia	Female	1980	1803571	93200	69575.9	16785	287646	0.0516755	0.0385768	0.00930651	0.159487	0.0543607	0.0425368	0.00850544	0.174286
Cambodia	Female	1981	1848157	94932	66929.7	18593	278012	0.0513655	0.0362143	0.0100601	0.150427	0.0540189	0.0400227	0.00942194	0.164212
Cambodia	Female	1982	1901048	98161	65175.3	21161	276334	0.0516354	0.0342839	0.0111313	0.145359	0.0542879	0.0379619	0.0104582	0.15834
Cambodia	Female	1983	1961094	102773	64163.1	24286	276780	0.0524062	0.032718	0.0123839	0.141136	0.0550894	0.0362859	0.011838	0.154982
Cambodia	Female	1984	2026517	108287	63503.1	28332	280300	0.0534348	0.0313361	0.0139805	0.138316	0.0561668	0.0348051	0.013339	0.154311
Cambodia	Female	1985	2095805	114487	63047.6	32791	282011	0.0546268	0.0300828	0.0156462	0.13456	0.0574222	0.0334655	0.0150854	0.149453
Cambodia	Female	1986	2168610	121204	62722.9	37860	284083	0.05589	0.0289231	0.017458	0.130998	0.0587563	0.0322301	0.0167575	0.144923
Cambodia	Female	1987	2244694	128651	62553.5	43313	289959	0.0573136	0.0278673	0.0192958	0.129175	0.0602614	0.0311032	0.0187789	0.141445
Cambodia	Female	1988	2322709	136825	62474.5	49815	296943	0.0589075	0.0268972	0.0214469	0.127843	0.061944	0.0300668	0.0207689	0.138226
Cambodia	Female	1989	2401090	144928	62093	56190	303155	0.0603591	0.0258603	0.0234019	0.126257	0.0634552	0.0289465	0.0228405	0.135364
Cambodia	Female	1990	2478603	153548	61738.9	63967	307305	0.0619495	0.0249087	0.0258077	0.123983	0.0650972	0.0279144	0.0251107	0.133131
Cambodia	Female	1991	2555333	163365	61485.6	72399	312115	0.0639311	0.0240617	0.0283324	0.122143	0.067146	0.0270018	0.0275849	0.132305
Cambodia	Female	1992	2631286	173620	61071	81339	319121	0.065983	0.0232096	0.0309123	0.121279	0.069253	0.0260879	0.030106	0.133058
Cambodia	Female	1993	2705186	184263	60485.1	91261	329235	0.0681149	0.0223589	0.0337357	0.121705	0.0714202	0.0251787	0.0331536	0.133303
Cambodia	Female	1994	2775531	195433	59783.4	101850	338571	0.0704129	0.0215395	0.0366956	0.121984	0.0737258	0.0243001	0.036191	0.133052
Cambodia	Female	1995	2841695	207449	58986.6	113298	349408	0.0730018	0.0207575	0.0398698	0.122958	0.0762932	0.0234552	0.0394517	0.13185
Cambodia	Female	1996	2902403	219055	57774.8	124577	356076	0.0754735	0.0199058	0.0429222	0.122683	0.0786657	0.0225275	0.0425177	0.131614
Cambodia	Female	1997	2959121	231068	56531.6	136713	361453	0.0780867	0.0191042	0.0462005	0.122149	0.0811297	0.0216588	0.0457792	0.130959
Cambodia	Female	1998	3017344	244702	55564.1	150507	370059	0.0810984	0.0184149	0.0498807	0.122644	0.084011	0.0209436	0.0494376	0.131491
Cambodia	Female	1999	3084504	263751	55484	168949	387126	0.0855083	0.017988	0.0547734	0.125507	0.0884409	0.0205783	0.0541372	0.134735
Cambodia	Female	2000	3165760	286902	56014.2	190696	410364	0.0906266	0.0176937	0.0602369	0.129626	0.0937649	0.0204226	0.0600229	0.139421
Cambodia	Female	2001	3263394	315342	57429.1	216272	443894	0.09663	0.017598	0.0662722	0.136022	0.100239	0.0205542	0.0659565	0.145909
Cambodia	Female	2002	3375451	345891	59648.1	241844	475962	0.102473	0.0176711	0.0716479	0.141007	0.106774	0.0208994	0.0718541	0.152934
Cambodia	Female	2003	3497608	377799	62842.5	269781	513627	0.108016	0.0179673	0.0771331	0.146851	0.113155	0.021469	0.0774077	0.160647
Cambodia	Female	2004	3623382	410257	67350.3	294818	559244	0.113225	0.0185877	0.0813654	0.154343	0.11921	0.0223243	0.0824008	0.169146
Cambodia	Female	2005	3748007	447682	74266.7	320102	617034	0.119445	0.019815	0.0854059	0.16463	0.126273	0.0237564	0.0864383	0.178639
Cambodia	Female	2006	3869774	487530	83824.1	342246	676598	0.125984	0.0216612	0.0884407	0.174842	0.133534	0.0257526	0.0898343	0.190895
Cambodia	Female	2007	3989891	530454	96517	363647	746509	0.13295	0.0241904	0.091142	0.1871	0.141117	0.028398	0.0922175	0.20404
Cambodia	Female	2008	4109951	575081	112180	378842	826516	0.139924	0.0272947	0.0921768	0.201101	0.148621	0.0316041	0.0942742	0.219268
Cameroon	Female	1980	2121061	302638	152673	84454	655068	0.142682	0.0719797	0.0398166	0.30884	0.141722	0.0737327	0.0370842	0.312928
Cameroon	Female	1981	2173220	323547	151733	98776	670068	0.148879	0.0698197	0.0454515	0.308329	0.148148	0.0716472	0.0430799	0.311986
Cameroon	Female	1982	2226546	347488	150887	115022	687220	0.156066	0.0677671	0.0516593	0.308648	0.155635	0.0696841	0.0494119	0.312387
Cameroon	Female	1983	2281847	372552	149673	135011	704267	0.163268	0.0655927	0.0591674	0.308639	0.163178	0.0675942	0.0565971	0.313256
Cameroon	Female	1984	2340219	400954	148365	158236	726266	0.171332	0.0633979	0.0676161	0.310341	0.171637	0.0654771	0.0656008	0.314857
Cameroon	Female	1985	2402446	432846	147151	184872	747110	0.180169	0.0612504	0.0769517	0.310979	0.180916	0.0633952	0.074622	0.316476
Cameroon	Female	1986	2468831	467404	145644	213771	772940	0.189322	0.0589932	0.086588	0.31308	0.190538	0.0611836	0.0845176	0.318797
Cameroon	Female	1987	2539157	500725	142816	245589	795928	0.197201	0.0562453	0.0967205	0.313462	0.198855	0.0584401	0.0953387	0.319861
Cameroon	Female	1988	2613025	532699	139144	283124	813097	0.203863	0.0532503	0.108351	0.311171	0.205922	0.0554224	0.106551	0.318041
Cameroon	Female	1989	2689816	564450	134954	319277	832329	0.209847	0.0501722	0.118699	0.309437	0.212303	0.0523073	0.117138	0.316005
Cameroon	Female	1990	2769046	596875	130385	356436	854622	0.215552	0.0470867	0.128722	0.308634	0.218415	0.0491749	0.127452	0.31497
Cameroon	Female	1991	2850584	628072	125508	394636	873319	0.220331	0.0440288	0.138441	0.306365	0.223583	0.0460631	0.137476	0.313561
Cameroon	Female	1992	2934542	661707	120396	436680	893327	0.225489	0.0410272	0.148807	0.304418	0.229166	0.0430011	0.148259	0.311651
Cameroon	Female	1993	3020939	694931	115272	475192	915128	0.230038	0.0381576	0.157299	0.302928	0.234128	0.0400684	0.157421	0.310309
Cameroon	Female	1994	3109875	730625	110246	518462	942149	0.234937	0.0354504	0.166715	0.302954	0.239465	0.0372953	0.167665	0.310811
Cameroon	Female	1995	3201384	769969	105313	566212	972857	0.240511	0.032896	0.176865	0.303886	0.245513	0.0346715	0.17895	0.312577
Cameroon	Female	1996	3295498	814713	100597	621107	1010730	0.24722	0.0305256	0.188471	0.3067	0.252747	0.0322289	0.190768	0.31521
Cameroon	Female	1997	3392077	869336	96090.6	683946	1053721	0.256284	0.0283279	0.20163	0.310642	0.262448	0.0299526	0.204878	0.319804
Cameroon	Female	1998	3490753	933045	91897.1	756183	1110190	0.26729	0.0263259	0.216625	0.318037	0.274195	0.0278723	0.220364	0.328213
Cameroon	Female	1999	3591064	1003469	88377.4	831162	1176998	0.279435	0.0246104	0.231453	0.327757	0.287158	0.0260876	0.235781	0.338295
Cameroon	Female	2000	3692691	1084078	86348.7	916947	1257041	0.293574	0.0233837	0.248314	0.340413	0.302258	0.0248284	0.253935	0.352081
Cameroon	Female	2001	3795518	1168141	87096.3	1001351	1347085	0.307768	0.0229471	0.263825	0.354915	0.317477	0.0244336	0.270585	0.368413
Cameroon	Female	2002	3899707	1256485	91927.7	1081656	1452442	0.3222	0.023573	0.277368	0.372449	0.333033	0.0252174	0.285391	0.38761
Cameroon	Female	2003	4005575	1349762	101047	1161780	1567004	0.336971	0.0252265	0.290041	0.391206	0.349058	0.0271426	0.299182	0.408161
Cameroon	Female	2004	4113590	1447747	114031	1235517	1682888	0.351942	0.0277205	0.30035	0.409104	0.365408	0.0299958	0.310094	0.428158
Cameroon	Female	2005	4224130	1547345	130058	1306098	1808096	0.366311	0.0307894	0.309199	0.42804	0.381187	0.0334686	0.31971	0.449417
Cameroon	Female	2006	4337148	1647090	148617	1369276	1942472	0.379763	0.0342661	0.315709	0.447868	0.396014	0.0373579	0.326497	0.470785
Cameroon	Female	2007	4452610	1748735	170051	1426181	2089688	0.392744	0.0381913	0.320302	0.469318	0.410309	0.0416562	0.331224	0.493498
Cameroon	Female	2008	4570919	1854729	194482	1478157	2247435	0.405767	0.0425478	0.323383	0.491681	0.424565	0.0463001	0.335523	0.517738
Canada	Female	1980	8406674	2808086	304850	2230155	3428840	0.334031	0.0362628	0.265284	0.407871	0.334891	0.0365579	0.2655	0.408979
Canada	Female	1981	8597551	2946609	288259	2398503	3530513	0.342727	0.0335281	0.278975	0.410642	0.343594	0.0337579	0.279569	0.412176
Canada	Female	1982	8787151	3087720	275263	2573294	3641016	0.35139	0.0313257	0.292847	0.414357	0.352165	0.0315195	0.293283	0.41556
Canada	Female	1983	8975454	3233575	265719	2728701	3752808	0.360269	0.029605	0.304018	0.418119	0.360828	0.0297912	0.303895	0.41912
Canada	Female	1984	9162652	3393053	258326	2887417	3894807	0.370313	0.0281934	0.315129	0.425074	0.370515	0.0283906	0.315157	0.425695
Canada	Female	1985	9348648	3562009	252173	3060650	4057104	0.381019	0.0269743	0.32739	0.433978	0.380694	0.0271775	0.326733	0.434457
Canada	Female	1986	9533813	3734405	247329	3242238	4217483	0.391701	0.0259423	0.340078	0.442371	0.390662	0.0261306	0.338543	0.441536
Canada	Female	1987	9717356	3913637	244701	3420963	4389760	0.402747	0.0251818	0.352047	0.451744	0.400804	0.0253367	0.349427	0.450159
Canada	Female	1988	9896685	4093235	244170	3600982	4574666	0.413597	0.0246719	0.363857	0.462242	0.410557	0.0247725	0.360392	0.459441
Canada	Female	1989	10068424	4278957	245809	3787822	4758538	0.424988	0.0244139	0.376208	0.47262	0.420671	0.0244411	0.371736	0.468119
Canada	Female	1990	10230361	4454679	248718	3959618	4934750	0.435437	0.0243118	0.387046	0.482363	0.429671	0.0242517	0.381144	0.476615
Canada	Female	1991	10381688	4614713	252061	4121169	5099719	0.444505	0.0242794	0.396965	0.491223	0.437128	0.0241223	0.390196	0.483685
Canada	Female	1992	10523769	4776925	255551	4278141	5266031	0.453918	0.0242832	0.406522	0.500394	0.444766	0.024023	0.397988	0.490558
Canada	Female	1993	10659382	4948787	258323	4437518	5445078	0.464266	0.0242343	0.416302	0.510825	0.45319	0.0238725	0.405827	0.498677
Canada	Female	1994	10792491	5124384	260108	4608881	5621434	0.47481	0.0241009	0.427045	0.520865	0.461704	0.0236449	0.414433	0.506938
Canada	Female	1995	10926257	5302637	261205	4777247	5810134	0.485311	0.0239061	0.437226	0.531759	0.470111	0.0233656	0.423066	0.515592
Canada	Female	1996	11061248	5487070	260837	4959716	5983271	0.496062	0.0235811	0.448387	0.540922	0.478709	0.0229693	0.432869	0.522492
Canada	Female	1997	11197457	5680481	259634	5156314	6170249	0.507301	0.0231868	0.46049	0.55104	0.487741	0.0225184	0.442167	0.530257
Canada	Female	1998	11336751	5878894	257337	5358701	6366589	0.51857	0.0226993	0.472684	0.561589	0.496804	0.0220089	0.452796	0.538343
Canada	Female	1999	11481191	6069554	255178	5550437	6557364	0.528652	0.0222258	0.483437	0.57114	0.504788	0.0215582	0.461668	0.546592
Canada	Female	2000	11632088	6257399	253407	5746495	6734631	0.537943	0.0217851	0.494021	0.57897	0.512137	0.0211935	0.469422	0.552528
Canada	Female	2001	11790569	6440234	251944	5928489	6917561	0.546219	0.0213683	0.502816	0.586703	0.518694	0.0209046	0.477144	0.558739
Canada	Female	2002	11956041	6616191	251605	6103079	7087497	0.553376	0.0210441	0.51046	0.592796	0.524375	0.0207389	0.48289	0.564006
Canada	Female	2003	12125880	6791557	252427	6276620	7258391	0.560088	0.0208172	0.517622	0.598587	0.5298	0.0206946	0.488718	0.56887
Canada	Female	2004	12296326	6964271	255890	6443432	7442345	0.56637	0.0208103	0.524013	0.605249	0.534923	0.0208769	0.493355	0.574495
Canada	Female	2005	12464590	7128057	262426	6594558	7620272	0.571865	0.0210538	0.529063	0.611354	0.539334	0.0212914	0.497172	0.579909
Canada	Female	2006	12629418	7290241	273845	6739588	7796146	0.577243	0.0216831	0.533642	0.617301	0.543665	0.0220861	0.500266	0.585298
Canada	Female	2007	12791354	7449777	291432	6856932	7987363	0.582407	0.0227835	0.53606	0.624434	0.547829	0.0233387	0.501247	0.591207
Canada	Female	2008	12951558	7604837	316736	6943627	8189957	0.587175	0.0244555	0.536123	0.632353	0.551669	0.0251459	0.50053	0.598867
Cape Verde	Female	1980	69103	7055	4915.84	1113	19387	0.102089	0.0711379	0.0161007	0.280554	0.104278	0.0742447	0.0151737	0.288372
Cape Verde	Female	1981	70477	7608	4978.12	1361	20063	0.107952	0.0706347	0.0193124	0.28467	0.110748	0.0741376	0.0185031	0.294836
Cape Verde	Female	1982	72056	8214	5046.49	1647	20637	0.113991	0.0700357	0.0228518	0.286406	0.117509	0.0739366	0.0220092	0.297571
Cape Verde	Female	1983	73778	8977	5157.32	1982	21486	0.12167	0.0699032	0.0268691	0.29122	0.126096	0.0742085	0.0263287	0.305772
Cape Verde	Female	1984	75541	9733	5248	2345	22204	0.128839	0.0694722	0.0310465	0.293936	0.134176	0.0740949	0.0307517	0.30997
Cape Verde	Female	1985	77277	10493	5320.86	2722	22969	0.135781	0.0688544	0.0352248	0.297226	0.141993	0.073689	0.0356375	0.314912
Cape Verde	Female	1986	78974	11225	5369.48	3188	23581	0.142129	0.0679904	0.0403615	0.298595	0.149116	0.0729286	0.0404647	0.317999
Cape Verde	Female	1987	80657	11820	5381.83	3575	24249	0.146547	0.0667249	0.0443184	0.300638	0.154081	0.0716614	0.0451809	0.317514
Cape Verde	Female	1988	82328	12674	5449.25	4067	25018	0.15394	0.0661895	0.0494028	0.303883	0.162199	0.0711126	0.0508932	0.320596
Cape Verde	Female	1989	84005	13569	5510.45	4679	25762	0.161525	0.0655967	0.0556937	0.306667	0.170445	0.0704412	0.0569966	0.324459
Cape Verde	Female	1990	85702	14503	5556.8	5325	26569	0.169223	0.0648386	0.0621364	0.310018	0.178743	0.0695509	0.0635059	0.328738
Cape Verde	Female	1991	87410	15513	5597.27	6053	27644	0.177477	0.0640347	0.0692444	0.316259	0.187552	0.0685613	0.0710083	0.332849
Cape Verde	Female	1992	89152	16640	5640.39	6975	28612	0.186645	0.0632671	0.0782345	0.320931	0.197258	0.0675736	0.0810111	0.33828
Cape Verde	Female	1993	91011	17974	5683.39	7971	29823	0.197489	0.0624473	0.0875778	0.327691	0.208727	0.0665017	0.0914544	0.346721
Cape Verde	Female	1994	93085	19439	5716.17	9131	31254	0.208827	0.061408	0.0980934	0.335754	0.220779	0.06522	0.102319	0.353714
Cape Verde	Female	1995	95460	21044	5736.88	10447	32636	0.22045	0.0600972	0.109434	0.341883	0.233257	0.0636968	0.113969	0.359894
Cape Verde	Female	1996	98161	22835	5737.84	11969	34215	0.232626	0.0584533	0.121928	0.348565	0.24651	0.0618624	0.127842	0.368244
Cape Verde	Female	1997	101173	24889	5726.3	13877	36240	0.246001	0.0565991	0.137162	0.358195	0.261214	0.059825	0.144224	0.3798
Cape Verde	Female	1998	104465	27026	5699.35	15884	38253	0.258713	0.0545575	0.152049	0.366177	0.275333	0.0576092	0.161392	0.389245
Cape Verde	Female	1999	107983	29511	5668.63	18369	40744	0.273295	0.0524955	0.170111	0.377316	0.291475	0.0553494	0.180643	0.402151
Cape Verde	Female	2000	111682	32289	5623.52	21360	43487	0.289118	0.050353	0.19126	0.389383	0.308892	0.0529968	0.203167	0.41653
Cape Verde	Female	2001	115552	35114	5572.42	24382	46343	0.303879	0.0482243	0.211007	0.401054	0.325088	0.0506906	0.224867	0.428309
Cape Verde	Female	2002	119594	38024	5532.47	27437	49142	0.317945	0.0462604	0.229418	0.410903	0.340468	0.0485828	0.24483	0.440697
Cape Verde	Female	2003	123795	41106	5522.28	30513	52362	0.332053	0.0446083	0.24648	0.42297	0.355856	0.0468518	0.265112	0.452067
Cape Verde	Female	2004	128155	44299	5559.65	33644	55702	0.34567	0.0433822	0.262525	0.434648	0.370742	0.0455949	0.285097	0.464711
Cape Verde	Female	2005	132648	47551	5653.02	36707	58981	0.358476	0.0426167	0.276722	0.444641	0.384798	0.0448318	0.299244	0.474837
Cape Verde	Female	2006	137271	50910	5822.86	39673	62672	0.370875	0.0424187	0.289009	0.456555	0.398447	0.044662	0.312379	0.487816
Cape Verde	Female	2007	142001	54460	6094.59	42407	66540	0.383516	0.0429193	0.298641	0.468587	0.412333	0.0452272	0.323274	0.502945
Cape Verde	Female	2008	146808	58150	6485.23	45245	70598	0.396098	0.0441749	0.308194	0.480887	0.426007	0.046576	0.333404	0.517798
Central African Republic	Female	1980	593101	37756	24738	8242	104326	0.0636593	0.0417095	0.0138966	0.1759	0.0632774	0.0432252	0.0127246	0.179262
Central African Republic	Female	1981	608961	39469	23942.2	9812	103330	0.0648133	0.0393164	0.0161122	0.169683	0.0644182	0.0408657	0.0147914	0.174192
Central African Republic	Female	1982	626398	41303	23158.6	11500	101417	0.0659374	0.0369711	0.0183589	0.161905	0.0655274	0.0385607	0.0168041	0.167935
Central African Republic	Female	1983	644438	42816	22181.1	13139	99974	0.0664396	0.0344193	0.0203889	0.155134	0.0659984	0.0360275	0.0188221	0.160404
Central African Republic	Female	1984	661755	44316	21160.5	15095	97352	0.0669676	0.0319764	0.0228111	0.147113	0.0664996	0.0335914	0.0210489	0.152281
Central African Republic	Female	1985	677461	45831	20151.6	17094	95609	0.0676514	0.0297457	0.0252317	0.141129	0.0671679	0.0313553	0.023489	0.143924
Central African Republic	Female	1986	691053	47676	19295.1	19455	94414	0.0689911	0.0279212	0.0281527	0.136623	0.0685221	0.0295314	0.0264603	0.139758
Central African Republic	Female	1987	702983	49366	18401.5	22013	92472	0.0702237	0.0261764	0.031313	0.131543	0.069773	0.0277725	0.0292191	0.135122
Central African Republic	Female	1988	714460	51431	17675.6	24265	92251	0.0719853	0.0247398	0.0339632	0.12912	0.071574	0.0263369	0.0322218	0.134359
Central African Republic	Female	1989	727231	54025	17153	27225	93842	0.0742888	0.0235868	0.0374371	0.12904	0.0739343	0.0252094	0.0357078	0.13332
Central African Republic	Female	1990	742513	57104	16839.7	30529	96146	0.0769068	0.0226793	0.0411156	0.129487	0.0766186	0.0243552	0.0391246	0.134235
Central African Republic	Female	1991	760651	60587	16726.4	33858	99592	0.0796509	0.0219896	0.0445113	0.13093	0.0794337	0.0237426	0.0426042	0.136053
Central African Republic	Female	1992	781127	64057	16760.6	36957	103923	0.0820062	0.0214569	0.0473118	0.133042	0.0818504	0.0232998	0.045227	0.138001
Central African Republic	Female	1993	803207	67903	17091.3	40076	109158	0.0845396	0.0212788	0.0498946	0.135903	0.0844609	0.0232245	0.0480426	0.140582
Central African Republic	Female	1994	825792	72550	17893.7	43351	115106	0.0878547	0.0216685	0.0524965	0.139389	0.0878984	0.0237349	0.0502087	0.145001
Central African Republic	Female	1995	848011	77953	19248.2	46505	123203	0.091924	0.0226981	0.0548405	0.145284	0.0921399	0.0248957	0.0523264	0.150436
Central African Republic	Female	1996	869867	83473	21031.9	49253	131339	0.0959608	0.0241783	0.0566215	0.150987	0.0963676	0.0265039	0.0542247	0.157532
Central African Republic	Female	1997	891468	90113	23490.8	52124	144719	0.101083	0.0263506	0.0584698	0.162338	0.101748	0.0288334	0.0560625	0.168304
Central African Republic	Female	1998	912192	97827	26591.4	55298	159060	0.107244	0.0291511	0.0606206	0.174371	0.108232	0.0318203	0.0584104	0.18278
Central African Republic	Female	1999	931295	106861	30416.4	58168	174893	0.114744	0.0326604	0.0624597	0.187796	0.116138	0.0355536	0.0603361	0.199657
Central African Republic	Female	2000	948356	116889	34852.2	61623	196706	0.123254	0.0367501	0.0649791	0.207418	0.125123	0.0398997	0.0631441	0.216821
Central African Republic	Female	2001	962996	127742	39829.5	64662	219510	0.132651	0.04136	0.0671463	0.227945	0.13506	0.0447953	0.0651989	0.237948
Central African Republic	Female	2002	975612	138957	45202.2	67317	241407	0.142431	0.0463322	0.069	0.247441	0.145428	0.0500685	0.0669388	0.260063
Central African Republic	Female	2003	987526	149904	50792.7	68852	266274	0.151798	0.0514343	0.069722	0.269638	0.155394	0.0554759	0.0681216	0.280815
Central African Republic	Female	2004	1000573	161294	56770.1	70349	288565	0.161202	0.0567376	0.0703088	0.2884	0.165461	0.0611225	0.0689465	0.300947
Central African Republic	Female	2005	1016087	172998	63084.8	71398	311439	0.170259	0.062086	0.0702676	0.306508	0.175237	0.0668524	0.0687435	0.321991
Central African Republic	Female	2006	1034530	186095	70000.4	72533	337883	0.179884	0.067664	0.0701117	0.326606	0.185704	0.0728768	0.0679849	0.343298
Central African Republic	Female	2007	1055570	200392	77517.6	74052	366263	0.189842	0.0734367	0.0701537	0.346981	0.196613	0.0791553	0.068073	0.365863
Central African Republic	Female	2008	1078759	215605	85572.5	76003	397396	0.199864	0.0793249	0.070454	0.368382	0.207656	0.0855964	0.0688659	0.38936
Sri Lanka	Female	1980	3881956	408985	256355	79852	1051975	0.105355	0.0660377	0.0205701	0.270991	0.110128	0.0710268	0.020041	0.288141
Sri Lanka	Female	1981	3973563	430825	255821	92663	1058884	0.108423	0.0643809	0.0233199	0.266482	0.113235	0.0691413	0.0226772	0.283147
Sri Lanka	Female	1982	4061480	455280	255679	106504	1077077	0.112097	0.0629522	0.026223	0.265193	0.116925	0.0674633	0.026169	0.281281
Sri Lanka	Female	1983	4148902	483839	256527	123522	1105585	0.116619	0.06183	0.0297722	0.266477	0.121472	0.0660964	0.0294202	0.280671
Sri Lanka	Female	1984	4240290	513299	256987	144348	1130747	0.121053	0.0606059	0.034042	0.266667	0.125913	0.0646309	0.0338824	0.280471
Sri Lanka	Female	1985	4338728	545802	257663	165340	1155060	0.125798	0.0593869	0.038108	0.266221	0.130698	0.0631966	0.0380135	0.279333
Sri Lanka	Female	1986	4445470	580170	258264	189927	1179424	0.130508	0.058096	0.0427238	0.265309	0.135471	0.0617152	0.0427914	0.277671
Sri Lanka	Female	1987	4559216	611464	257362	216984	1201038	0.134116	0.0564487	0.0475923	0.263431	0.139094	0.0598767	0.0475523	0.27638
Sri Lanka	Female	1988	4677367	646626	256783	244949	1225562	0.138246	0.054899	0.0523689	0.26202	0.143271	0.0581526	0.0529526	0.275232
Sri Lanka	Female	1989	4796059	681928	255474	276273	1252413	0.142185	0.0532676	0.0576042	0.261134	0.147216	0.0563389	0.0584983	0.273826
Sri Lanka	Female	1990	4912466	717791	253606	308413	1281836	0.146116	0.0516249	0.0627817	0.260935	0.151099	0.0545014	0.0636577	0.272908
Sri Lanka	Female	1991	5025700	756473	251447	344010	1313358	0.150521	0.0500323	0.0684502	0.261328	0.155418	0.0527055	0.0696652	0.272186
Sri Lanka	Female	1992	5136536	796435	248385	388453	1336623	0.155053	0.0483566	0.0756255	0.260219	0.15981	0.0508154	0.0763392	0.271651
Sri Lanka	Female	1993	5245804	835508	244114	427779	1365883	0.159272	0.0465351	0.0815469	0.260376	0.163824	0.0487759	0.0825416	0.271091
Sri Lanka	Female	1994	5354952	885025	240184	478096	1402897	0.165272	0.0448527	0.089281	0.261981	0.169661	0.04689	0.0905796	0.27106
Sri Lanka	Female	1995	5464986	934114	234626	530473	1435773	0.170927	0.0429325	0.0970675	0.262722	0.175106	0.0447689	0.098347	0.271341
Sri Lanka	Female	1996	5575977	989577	228523	588233	1470171	0.177472	0.0409834	0.105494	0.263662	0.18145	0.0426301	0.107063	0.271814
Sri Lanka	Female	1997	5687321	1049764	221298	659810	1512383	0.18458	0.0389108	0.116014	0.265922	0.188344	0.0403753	0.117621	0.273209
Sri Lanka	Female	1998	5798559	1115634	213179	730902	1558215	0.192399	0.0367642	0.126049	0.268724	0.1959	0.0380535	0.127984	0.27536
Sri Lanka	Female	1999	5909007	1189637	204304	816749	1608943	0.201326	0.034575	0.138221	0.272287	0.204474	0.0357023	0.139625	0.278713
Sri Lanka	Female	2000	6018161	1268230	195349	907451	1670032	0.210734	0.0324599	0.150785	0.277499	0.213382	0.0334492	0.151804	0.282382
Sri Lanka	Female	2001	6125639	1341545	186176	993151	1716206	0.219005	0.0303929	0.16213	0.280168	0.220955	0.0312725	0.162985	0.284592
Sri Lanka	Female	2002	6231429	1413531	179104	1075203	1774693	0.226839	0.0287421	0.172545	0.284797	0.227944	0.0295476	0.172214	0.287613
Sri Lanka	Female	2003	6335803	1487921	175750	1159512	1837553	0.234843	0.0277392	0.183009	0.290027	0.235044	0.0284935	0.182085	0.292279
Sri Lanka	Female	2004	6439200	1554683	178371	1218185	1905029	0.24144	0.0277009	0.189183	0.295849	0.240772	0.0283971	0.187606	0.297178
Sri Lanka	Female	2005	6541811	1620438	188536	1261606	1989498	0.247705	0.0288201	0.192853	0.30412	0.246292	0.029426	0.190542	0.304093
Sri Lanka	Female	2006	6643745	1693132	206309	1301765	2090883	0.254846	0.0310532	0.195938	0.314714	0.252835	0.0315307	0.193025	0.313989
Sri Lanka	Female	2007	6744445	1762405	231489	1317364	2206141	0.261312	0.0343228	0.195326	0.327105	0.258817	0.0346283	0.19272	0.325867
Sri Lanka	Female	2008	6842618	1835003	263231	1326550	2333281	0.268173	0.0384694	0.193866	0.340992	0.265251	0.0385624	0.190745	0.338778
Chad	Female	1980	1090866	45195	32494.1	8589	130480	0.0414303	0.0297874	0.00787401	0.119612	0.0424269	0.0318724	0.00726801	0.125902
Chad	Female	1981	1110323	45579	30591.2	9719	125852	0.0410507	0.0275517	0.00875337	0.113347	0.0420287	0.0295571	0.00816545	0.119738
Chad	Female	1982	1131145	46275	28958.6	10954	121630	0.0409099	0.0256012	0.00968373	0.107529	0.0418831	0.0275435	0.00906962	0.114082
Chad	Female	1983	1153736	47736	27775.1	12409	118335	0.0413749	0.0240741	0.0107554	0.102567	0.0423782	0.0259839	0.0100919	0.110204
Chad	Female	1984	1178537	49539	26793.8	14321	116776	0.0420343	0.0227348	0.0121518	0.099086	0.0430796	0.0246202	0.0113592	0.106304
Chad	Female	1985	1205867	53072	26542.8	16862	119102	0.0440118	0.0220114	0.0139832	0.0987685	0.0451819	0.0239317	0.0131507	0.104725
Chad	Female	1986	1236033	56393	26132.9	19443	120544	0.0456238	0.0211425	0.0157303	0.097525	0.0468968	0.0230743	0.015097	0.103641
Chad	Female	1987	1269008	59648	25641.8	22336	121824	0.0470039	0.0202062	0.0176015	0.0959995	0.0483659	0.0221379	0.0170021	0.1032
Chad	Female	1988	1304338	64339	25595.9	26118	124505	0.0493267	0.0196236	0.0200241	0.0954548	0.0508458	0.0216011	0.0195013	0.102947
Chad	Female	1989	1341326	69498	25623.5	30430	128133	0.0518132	0.0191031	0.0226868	0.0955274	0.0535112	0.0211378	0.0222864	0.103195
Chad	Female	1990	1379512	74468	25466.2	35416	132783	0.0539817	0.0184603	0.0256729	0.0962537	0.0558508	0.0205453	0.0251201	0.103154
Chad	Female	1991	1418798	81024	25615.2	40771	138646	0.0571075	0.0180541	0.0287361	0.0977209	0.0592376	0.020239	0.0283742	0.105746
Chad	Female	1992	1459460	88278	25803.1	46794	146907	0.0604865	0.0176799	0.0320628	0.100659	0.0629211	0.0199857	0.0317937	0.108485
Chad	Female	1993	1501877	94606	25674.7	52691	152564	0.0629918	0.0170951	0.0350836	0.101583	0.0656811	0.0194951	0.0349423	0.109868
Chad	Female	1994	1546585	102474	25780.1	59831	160218	0.0662579	0.0166691	0.0386861	0.103595	0.0692798	0.019196	0.0385526	0.113191
Chad	Female	1995	1594014	111024	25987.7	67906	169829	0.0696504	0.0163033	0.0426009	0.106542	0.0730283	0.0189714	0.0424154	0.116853
Chad	Female	1996	1644039	120374	26351.6	76184	180378	0.0732184	0.0160286	0.0463396	0.109716	0.0769749	0.0188451	0.046252	0.121085
Chad	Female	1997	1696602	131824	27127.7	86030	193341	0.0776991	0.0159894	0.0507071	0.113958	0.0819271	0.0189883	0.0506464	0.126451
Chad	Female	1998	1752239	144673	28178.6	97107	208562	0.0825644	0.0160815	0.055419	0.119026	0.08731	0.0192683	0.0556145	0.131594
Chad	Female	1999	1811613	159332	29736.6	109068	226181	0.0879505	0.0164144	0.0602049	0.124851	0.0932802	0.0198136	0.0606739	0.138372
Chad	Female	2000	1875067	175331	31743.4	122047	245596	0.0935063	0.0169292	0.0650892	0.13098	0.0994579	0.0205475	0.0655742	0.146194
Chad	Female	2001	1943044	192755	34255.4	134786	269263	0.0992028	0.0176297	0.0693685	0.138578	0.105814	0.0214548	0.0704409	0.154299
Chad	Female	2002	2015055	212103	37586.8	147982	294570	0.105259	0.018653	0.0734382	0.146185	0.112597	0.0226943	0.0751387	0.163825
Chad	Female	2003	2089365	234799	42028.3	162840	324312	0.112378	0.0201154	0.0779375	0.15522	0.120586	0.0243974	0.0800081	0.174055
Chad	Female	2004	2163621	261992	47970.5	180191	366892	0.121089	0.0221714	0.0832823	0.169573	0.130371	0.0267208	0.0859373	0.18902
Chad	Female	2005	2236180	290804	55199.3	195602	413671	0.130045	0.0246847	0.0874714	0.18499	0.140442	0.029492	0.0902159	0.206016
Chad	Female	2006	2306436	320208	63738.7	209447	461815	0.138832	0.0276351	0.0908098	0.200229	0.150327	0.0326861	0.0945833	0.222781
Chad	Female	2007	2375047	348524	73491.3	221035	510742	0.146744	0.0309431	0.0930656	0.215045	0.159229	0.0362261	0.0972301	0.239058
Chad	Female	2008	2443205	378340	84828.2	230380	564332	0.154854	0.03472	0.0942942	0.23098	0.16834	0.0402561	0.0992888	0.255601
Chile	Female	1980	3193647	1010041	396377	269834	1796967	0.316266	0.124114	0.0844909	0.562669	0.326439	0.129275	0.0849098	0.581235
Chile	Female	1981	3285478	1078419	393264	322626	1850313	0.328238	0.119698	0.0981977	0.563179	0.339382	0.124812	0.0999556	0.583942
Chile	Female	1982	3380872	1139506	388946	382602	1896340	0.337045	0.115043	0.113167	0.560903	0.349032	0.120079	0.113426	0.582602
Chile	Female	1983	3478083	1200313	383943	439124	1946125	0.345107	0.110389	0.126255	0.559539	0.357852	0.115301	0.129307	0.580967
Chile	Female	1984	3574823	1264259	378180	510247	1992390	0.353656	0.10579	0.142734	0.557339	0.367048	0.110509	0.147183	0.579762
Chile	Female	1985	3669487	1328233	371689	581481	2039507	0.361967	0.101292	0.158464	0.555802	0.375805	0.105755	0.162904	0.576863
Chile	Female	1986	3761102	1395097	364670	651766	2090649	0.370928	0.0969584	0.173291	0.555861	0.385017	0.101106	0.179339	0.576294
Chile	Female	1987	3850105	1465315	356793	747187	2143051	0.380591	0.092671	0.194069	0.556621	0.394746	0.0964569	0.200092	0.575693
Chile	Female	1988	3937975	1537811	348032	842110	2198133	0.390508	0.0883785	0.213844	0.558189	0.404556	0.0917807	0.221461	0.576845
Chile	Female	1989	4026964	1615658	338653	938261	2254971	0.40121	0.0840963	0.232995	0.559968	0.415058	0.0871127	0.240781	0.576938
Chile	Female	1990	4118596	1702636	328848	1045040	2322209	0.413402	0.0798447	0.253737	0.563835	0.427024	0.082476	0.262886	0.579699
Chile	Female	1991	4213572	1794024	318437	1160432	2391757	0.425773	0.0755741	0.275403	0.567632	0.43911	0.0778226	0.284723	0.582529
Chile	Female	1992	4311087	1903333	306552	1294141	2472351	0.441497	0.0711079	0.300189	0.573487	0.454563	0.0729219	0.308059	0.58809
Chile	Female	1993	4409407	2017556	293299	1422486	2560445	0.457557	0.0665166	0.322603	0.580678	0.470188	0.0678591	0.330753	0.593058
Chile	Female	1994	4506025	2132865	278334	1558341	2649343	0.473336	0.0617693	0.345835	0.587956	0.485253	0.0626226	0.354695	0.598531
Chile	Female	1995	4599268	2260361	261140	1711469	2743388	0.491461	0.0567785	0.372118	0.596484	0.502343	0.0571163	0.38025	0.605499
Chile	Female	1996	4688490	2389317	242519	1870874	2834391	0.509613	0.0517264	0.399035	0.604542	0.519046	0.0516153	0.408218	0.612127
Chile	Female	1997	4774598	2514640	223447	2038848	2921158	0.52667	0.0467991	0.42702	0.611812	0.5343	0.0463793	0.434516	0.618419
Chile	Female	1998	4859349	2640833	204512	2211119	3015255	0.543454	0.0420863	0.455024	0.620506	0.549084	0.0415152	0.461119	0.624316
Chile	Female	1999	4945279	2763364	187227	2372643	3108136	0.558788	0.0378598	0.479779	0.628506	0.562454	0.0372907	0.484647	0.631112
Chile	Female	2000	5034246	2887998	171842	2527312	3205104	0.57367	0.0341347	0.502024	0.63666	0.575568	0.0336788	0.504909	0.638493
Chile	Female	2001	5126700	3012772	159877	2675462	3316537	0.587663	0.0311852	0.521868	0.646915	0.588085	0.0309077	0.523098	0.647167
Chile	Female	2002	5222159	3139505	152192	2823977	3432634	0.601189	0.0291435	0.540768	0.657321	0.600426	0.0290629	0.540766	0.656863
Chile	Female	2003	5320442	3261000	150530	2954428	3553922	0.612919	0.0282927	0.555297	0.667975	0.611234	0.0283827	0.553694	0.666479
Chile	Female	2004	5421058	3379776	155248	3064574	3671629	0.623453	0.028638	0.565309	0.67729	0.621009	0.0288563	0.562511	0.67569
Chile	Female	2005	5523571	3499075	165504	3162310	3815059	0.633481	0.0299632	0.572512	0.690687	0.63035	0.0302646	0.568953	0.688032
Chile	Female	2006	5627807	3619394	180663	3253027	3955658	0.643127	0.0321019	0.578027	0.702877	0.639336	0.0324442	0.573059	0.699683
Chile	Female	2007	5733631	3737143	199952	3327963	4112767	0.651793	0.0348735	0.580429	0.717306	0.647364	0.0352182	0.575067	0.71313
Chile	Female	2008	5840598	3856035	222954	3398626	4270452	0.660212	0.0381731	0.581897	0.731167	0.655167	0.0384912	0.576025	0.726574
China	Female	1980	260310587	38432596	7151751	25651702	53798792	0.147641	0.0274739	0.0985427	0.206672	0.154311	0.0291544	0.102212	0.216711
China	Female	1981	266900786	39103904	6.5584e+06	27434506	53227196	0.146511	0.0245724	0.102789	0.199427	0.153356	0.0261295	0.10665	0.209564
China	Female	1982	273813580	40138720	6056324	29224898	53051752	0.146591	0.0221184	0.106733	0.193751	0.153817	0.0235926	0.111289	0.203944
China	Female	1983	281118350	41357880	5.63505e+06	30941470	53338448	0.147119	0.0200451	0.110066	0.189737	0.15483	0.0214589	0.115403	0.200386
China	Female	1984	288888941	42898668	5.30203e+06	33100264	54076632	0.148495	0.0183532	0.114578	0.187188	0.156749	0.0197146	0.120167	0.198396
China	Female	1985	297158212	44643928	5.05079e+06	35318792	55078544	0.150236	0.016997	0.118855	0.185351	0.159	0.0183076	0.12503	0.196987
China	Female	1986	305945190	46592664	4873549	37465916	56517288	0.152291	0.0159295	0.12246	0.18473	0.161509	0.0171908	0.129153	0.196532
China	Female	1987	315180587	48643588	4.73334e+06	39757804	58254592	0.154336	0.0150179	0.126143	0.184829	0.163932	0.0162269	0.133657	0.196889
China	Female	1988	324692156	50602212	4.61785e+06	41945404	59794412	0.155847	0.0142222	0.129185	0.184157	0.165706	0.0153772	0.136844	0.196422
China	Female	1989	334246635	52237296	4.514e+06	43631064	61270936	0.156284	0.013505	0.130536	0.183311	0.166253	0.0146034	0.138642	0.195528
China	Female	1990	343654145	53952064	4462749	45410408	62935324	0.156995	0.0129862	0.13214	0.183136	0.167038	0.0140367	0.14022	0.194954
China	Female	1991	352878642	55788772	4.42061e+06	47356476	64668176	0.158096	0.0125273	0.1342	0.183259	0.168197	0.0135288	0.142327	0.1954
China	Female	1992	361901357	58210172	4436294	49808236	67136688	0.160845	0.0122583	0.137629	0.185511	0.171071	0.0132182	0.145926	0.197622
China	Female	1993	370574585	60930180	4505152	52410004	69816552	0.164421	0.0121572	0.141429	0.188401	0.174699	0.0130758	0.14993	0.200482
China	Female	1994	378730576	63943264	4.64424e+06	55052520	73159544	0.168836	0.0122627	0.145361	0.19317	0.178995	0.0131357	0.153817	0.204989
China	Female	1995	386263386	67220664	4821026	57927888	76843168	0.174028	0.0124812	0.14997	0.19894	0.183818	0.0132925	0.158152	0.210295
China	Female	1996	393105347	70923792	4984518	61086916	80806032	0.180419	0.0126799	0.155396	0.205558	0.189562	0.0133997	0.163081	0.216208
China	Female	1997	399316492	74556944	5108809	64491672	84838616	0.186711	0.0127939	0.161505	0.21246	0.194863	0.0133993	0.168551	0.221852
China	Female	1998	405085455	78541616	5239868	68219424	89100440	0.193889	0.0129352	0.168407	0.219955	0.200836	0.0134159	0.174252	0.227662
China	Female	1999	410682927	82288088	5386737	71727472	92906072	0.200369	0.0131165	0.174654	0.226223	0.205965	0.0134768	0.179553	0.232482
China	Female	2000	416320298	86566088	5.62574e+06	75683752	97615264	0.207931	0.013513	0.181792	0.234472	0.212199	0.0137643	0.185504	0.239146
China	Female	2001	422023182	90546368	5955436	78911776	102241552	0.214553	0.0141116	0.186984	0.242265	0.217503	0.014265	0.189617	0.245525
China	Female	2002	427774478	94327160	6.41193e+06	81887808	106782048	0.220507	0.0149891	0.191428	0.249622	0.222165	0.0150499	0.193039	0.251497
China	Female	2003	433687237	98458712	7037876	84988624	112058904	0.227027	0.016228	0.195968	0.258386	0.227443	0.0161969	0.196402	0.258713
China	Female	2004	439885794	102871752	7.86396e+06	87996816	118044016	0.23386	0.0178773	0.200045	0.268352	0.233074	0.0177506	0.199581	0.267348
China	Female	2005	446439536	107042160	8865639	90185360	123895968	0.239769	0.0198585	0.20201	0.27752	0.237829	0.0196309	0.200472	0.275389
China	Female	2006	453422050	110727176	10066923	91353504	130028840	0.244203	0.0222021	0.201476	0.286772	0.241208	0.0218696	0.19915	0.283126
China	Female	2007	460767472	114199168	11511141	91955272	136574560	0.247846	0.0249825	0.19957	0.296407	0.243901	0.0245394	0.196437	0.291442
China	Female	2008	468228786	117472016	13201589	91739016	142828944	0.250886	0.0281947	0.195928	0.305041	0.246051	0.0276285	0.192257	0.299116
Taiwan	Female	1980	4785859	830955	262673	371205	1384826	0.173627	0.0548852	0.0775628	0.289358	0.199688	0.0619739	0.0894603	0.328232
Taiwan	Female	1981	4947403	870013	253072	419549	1398236	0.175853	0.0511524	0.0848018	0.28262	0.20256	0.0578224	0.0980037	0.320961
Taiwan	Female	1982	5113114	910350	243732	475946	1411554	0.178042	0.0476681	0.0930834	0.276065	0.205162	0.0538693	0.107449	0.315498
Taiwan	Female	1983	5265613	953556	234406	534904	1441140	0.181091	0.0445164	0.101584	0.273689	0.20829	0.0501496	0.117579	0.311213
Taiwan	Female	1984	5432334	1005717	226317	596462	1473650	0.185135	0.0416612	0.109799	0.271274	0.212037	0.046656	0.126633	0.307028
Taiwan	Female	1985	5586602	1054950	217679	655015	1496391	0.188836	0.0389646	0.117247	0.267853	0.214859	0.0432984	0.134608	0.302389
Taiwan	Female	1986	5734199	1109641	209725	716744	1536461	0.193513	0.0365744	0.124995	0.267947	0.218669	0.0402775	0.141738	0.299954
Taiwan	Female	1987	5879248	1165736	202124	779603	1579128	0.19828	0.0343792	0.132602	0.268593	0.222127	0.0374585	0.150118	0.297903
Taiwan	Female	1988	6024196	1215797	194663	843326	1611512	0.201819	0.0323134	0.13999	0.267507	0.224747	0.0349182	0.157231	0.294961
Taiwan	Female	1989	6161646	1273055	188393	911163	1655405	0.206609	0.030575	0.147876	0.268663	0.228548	0.0327414	0.164977	0.294447
Taiwan	Female	1990	6307572	1324682	182837	968192	1692943	0.210015	0.0289869	0.153497	0.268398	0.230824	0.0307765	0.170368	0.292731
Taiwan	Female	1991	6443694	1377768	178170	1030477	1738574	0.213817	0.0276502	0.15992	0.26981	0.233232	0.0290875	0.176241	0.292188
Taiwan	Female	1992	6570609	1440125	174547	1101243	1789754	0.219177	0.0265648	0.167601	0.272388	0.237346	0.0277109	0.182906	0.293025
Taiwan	Female	1993	6692312	1492539	171251	1164603	1835588	0.223023	0.0255893	0.174021	0.274283	0.239502	0.0264672	0.188578	0.292339
Taiwan	Female	1994	6823682	1549644	169268	1225904	1890200	0.227098	0.0248059	0.179654	0.277006	0.241845	0.0254413	0.192629	0.292679
Taiwan	Female	1995	6947588	1606376	168020	1285998	1944251	0.231214	0.0241839	0.1851	0.279845	0.243964	0.0246174	0.19659	0.293308
Taiwan	Female	1996	7092936	1666108	167974	1348371	2007840	0.234897	0.0236818	0.190101	0.283076	0.245961	0.0239936	0.200232	0.294584
Taiwan	Female	1997	7240632	1737520	169396	1413854	2081526	0.239968	0.0233952	0.195267	0.287478	0.249105	0.0235715	0.20393	0.297071
Taiwan	Female	1998	7407055	1805473	171807	1477408	2154441	0.24375	0.0231951	0.19946	0.290863	0.251202	0.023275	0.206462	0.298567
Taiwan	Female	1999	7566248	1875847	174882	1542391	2226756	0.247923	0.0231134	0.203852	0.294301	0.253862	0.023121	0.209738	0.299931
Taiwan	Female	2000	7720665	1952216	179359	1611716	2318878	0.252856	0.0232311	0.208753	0.300347	0.257288	0.0231634	0.213326	0.304671
Taiwan	Female	2001	7873021	2017679	185653	1663291	2400765	0.256278	0.0235809	0.211265	0.304936	0.259006	0.023413	0.214272	0.307479
Taiwan	Female	2002	8019171	2081681	193332	1708100	2473199	0.259588	0.0241088	0.213002	0.308411	0.260763	0.0238756	0.214766	0.30915
Taiwan	Female	2003	8149145	2141505	203619	1747704	2553460	0.262789	0.0249865	0.214465	0.313341	0.261851	0.0246426	0.214309	0.31215
Taiwan	Female	2004	8280502	2204490	216946	1789123	2640182	0.266227	0.0261996	0.216065	0.318843	0.262887	0.0257189	0.213967	0.31459
Taiwan	Female	2005	8405387	2255907	233648	1804413	2719035	0.268388	0.0277974	0.214673	0.323487	0.262535	0.0271409	0.210374	0.316621
Taiwan	Female	2006	8529260	2316229	254779	1822359	2822273	0.271563	0.0298711	0.21366	0.330893	0.262732	0.0289783	0.206829	0.320554
Taiwan	Female	2007	8644358	2371537	280449	1825114	2934697	0.274345	0.032443	0.211134	0.339493	0.262872	0.0312948	0.202231	0.325805
Taiwan	Female	2008	8773237	2426373	311607	1820739	3048293	0.276565	0.0355179	0.207533	0.347454	0.262847	0.0341122	0.197163	0.331757
Colombia	Female	1980	6896960	1729492	527410	717478	2816053	0.250762	0.07647	0.104028	0.408303	0.278768	0.084397	0.115316	0.452695
Colombia	Female	1981	7134851	1863048	515760	863307	2917647	0.261119	0.0722874	0.120999	0.408929	0.290607	0.0797029	0.133915	0.453504
Colombia	Female	1982	7382720	1998886	502204	1017654	3028535	0.270752	0.0680242	0.137843	0.410219	0.30156	0.0749282	0.154353	0.455664
Colombia	Female	1983	7639678	2139658	487590	1186563	3134555	0.280072	0.0638233	0.155316	0.410299	0.312059	0.0702381	0.174083	0.45436
Colombia	Female	1984	7904433	2286894	472680	1369917	3252715	0.289318	0.0597993	0.17331	0.411505	0.322345	0.0657658	0.194648	0.457143
Colombia	Female	1985	8175672	2440652	457732	1562267	3380277	0.298526	0.0559871	0.191087	0.413456	0.332443	0.0615575	0.213938	0.457766
Colombia	Female	1986	8453703	2604882	442934	1761213	3510297	0.308135	0.0523953	0.208336	0.415238	0.342846	0.0576306	0.234041	0.460443
Colombia	Female	1987	8737778	2781394	428832	1969418	3657421	0.318318	0.0490779	0.225391	0.418576	0.353743	0.054037	0.252308	0.463579
Colombia	Female	1988	9024286	2963592	415040	2177087	3802934	0.328402	0.0459915	0.241248	0.421411	0.364349	0.050699	0.270905	0.466486
Colombia	Female	1989	9308597	3155218	401689	2395823	3955773	0.338957	0.0431525	0.257377	0.424959	0.375216	0.0475988	0.287	0.470009
Colombia	Female	1990	9587621	3354583	388426	2611536	4115814	0.349887	0.0405133	0.272386	0.429284	0.386183	0.044657	0.301245	0.473653
Colombia	Female	1991	9859420	3557618	374989	2832702	4284416	0.360834	0.0380336	0.287309	0.434551	0.396814	0.0418219	0.316126	0.477211
Colombia	Female	1992	10125365	3769820	362018	3055883	4461703	0.372314	0.0357535	0.301805	0.440646	0.407679	0.0391454	0.330378	0.481739
Colombia	Female	1993	10389775	3994882	349633	3302478	4651506	0.384501	0.0336516	0.317858	0.4477	0.419032	0.0366249	0.345643	0.48776
Colombia	Female	1994	10658910	4229770	337151	3560373	4856051	0.39683	0.0316309	0.334028	0.455586	0.430385	0.034201	0.362432	0.493625
Colombia	Female	1995	10937229	4479638	324522	3834628	5078585	0.409577	0.0296713	0.350603	0.464339	0.442122	0.0318684	0.377998	0.500622
Colombia	Female	1996	11226165	4734187	311627	4098249	5309421	0.42171	0.027759	0.365062	0.47295	0.453195	0.0296377	0.39302	0.508221
Colombia	Female	1997	11524153	4993155	298460	4379717	5540559	0.433277	0.0258986	0.380047	0.480778	0.463645	0.0275067	0.40644	0.513783
Colombia	Female	1998	11829039	5255272	286173	4656499	5782953	0.444269	0.0241925	0.39365	0.488878	0.473423	0.0255684	0.420095	0.519958
Colombia	Female	1999	12137411	5516510	274841	4947580	6030851	0.454505	0.0226441	0.407631	0.496881	0.482273	0.0238217	0.432812	0.526186
Colombia	Female	2000	12446744	5782449	265378	5242685	6274374	0.464575	0.021321	0.421209	0.504098	0.490769	0.022326	0.444664	0.531834
Colombia	Female	2001	12756506	6047472	259052	5511403	6526733	0.47407	0.0203075	0.432046	0.51164	0.498496	0.0211623	0.454318	0.537351
Colombia	Female	2002	13067411	6306580	257043	5779977	6781926	0.482619	0.0196706	0.44232	0.518995	0.505136	0.0203876	0.462759	0.542553
Colombia	Female	2003	13379624	6566289	260353	6036244	7045823	0.490768	0.0194589	0.451152	0.526608	0.511313	0.0200435	0.47039	0.547582
Colombia	Female	2004	13693622	6820763	269964	6270118	7316204	0.498098	0.0197146	0.457886	0.534278	0.516687	0.0201773	0.475464	0.553015
Colombia	Female	2005	14009734	7068124	288134	6473566	7607363	0.504515	0.0205667	0.462076	0.543006	0.521221	0.0209139	0.477788	0.559996
Colombia	Female	2006	14327478	7321775	316303	6677488	7920674	0.51103	0.0220766	0.466062	0.552831	0.525947	0.0223136	0.480503	0.568107
Colombia	Female	2007	14646483	7579254	356074	6853808	8245903	0.517479	0.0243112	0.467949	0.562995	0.530683	0.0244495	0.480478	0.576329
Colombia	Female	2008	14967334	7836382	406733	6997868	8604158	0.523566	0.0271747	0.467543	0.574862	0.535115	0.0272363	0.47863	0.585877
Comoros	Female	1980	81554	9037	4669.88	2689	20556	0.110807	0.0572611	0.0329684	0.252059	0.104741	0.0582529	0.0281305	0.249591
Comoros	Female	1981	84248	9372	4548.99	3038	20510	0.111246	0.0539952	0.0360563	0.243454	0.105077	0.0549739	0.0307693	0.242553
Comoros	Female	1982	86888	9743	4432.14	3396	20460	0.112136	0.0510098	0.0390892	0.235477	0.105863	0.051993	0.0336306	0.234297
Comoros	Female	1983	89531	10152	4319.79	3803	20374	0.113392	0.048249	0.04248	0.227559	0.10702	0.0492477	0.0367245	0.226194
Comoros	Female	1984	92265	10627	4222.23	4293	20587	0.115179	0.045762	0.0465336	0.223132	0.108713	0.0467985	0.0405218	0.2207
Comoros	Female	1985	95164	11161	4136	4876	20714	0.117284	0.0434618	0.0512386	0.217665	0.110729	0.0445552	0.044678	0.217642
Comoros	Female	1986	98242	11787	4068.93	5469	20941	0.119974	0.0414174	0.0556672	0.213155	0.113345	0.0425962	0.0489661	0.213204
Comoros	Female	1987	101480	12463	4007.8	6147	21534	0.122808	0.0394935	0.0605686	0.212203	0.116114	0.0407697	0.0532776	0.210333
Comoros	Female	1988	104890	13215	3960.82	6895	21990	0.125991	0.0377616	0.0657359	0.209644	0.119249	0.0391471	0.0582805	0.207965
Comoros	Female	1989	108467	14145	3937.51	7717	22710	0.13041	0.0363015	0.0711472	0.209369	0.123655	0.0378375	0.0637076	0.207961
Comoros	Female	1990	112207	15237	3939.1	8651	23799	0.135797	0.0351057	0.0770957	0.212099	0.12907	0.0368331	0.0692972	0.209383
Comoros	Female	1991	116126	16364	3947.45	9626	24897	0.140915	0.0339928	0.0828897	0.214397	0.134235	0.0359069	0.0750545	0.212726
Comoros	Female	1992	120231	17529	3972.14	10679	26064	0.145798	0.0330376	0.0888184	0.216784	0.139182	0.0351364	0.0807531	0.216977
Comoros	Female	1993	124509	18728	4023.14	11781	27343	0.150412	0.032312	0.0946232	0.219606	0.143869	0.0345925	0.086086	0.219475
Comoros	Female	1994	128952	19820	4086.2	12633	28547	0.153701	0.0316877	0.0979697	0.221378	0.147204	0.0341016	0.0900129	0.220538
Comoros	Female	1995	133550	21015	4205.8	13535	30069	0.157357	0.0314924	0.101347	0.225153	0.150922	0.0340603	0.0932355	0.224565
Comoros	Female	1996	138289	22260	4388	14494	31688	0.160967	0.0317307	0.104807	0.229146	0.154592	0.0344455	0.0953593	0.228859
Comoros	Female	1997	143174	23546	4643.03	15177	33645	0.164454	0.0324293	0.106006	0.234995	0.158126	0.0352726	0.0974139	0.234603
Comoros	Female	1998	148245	24832	4978.26	15762	35479	0.167509	0.0335813	0.106322	0.239324	0.161198	0.0365263	0.0984334	0.240705
Comoros	Female	1999	153553	26271	5412.52	16423	37851	0.171089	0.0352486	0.106956	0.246503	0.164808	0.0383097	0.0987845	0.248883
Comoros	Female	2000	159123	27811	5939.74	17078	40346	0.174779	0.037328	0.107329	0.253551	0.168535	0.0405081	0.09817	0.25647
Comoros	Female	2001	164980	29508	6573.18	17881	43403	0.178856	0.0398423	0.108381	0.263081	0.172686	0.0431609	0.0979525	0.266641
Comoros	Female	2002	171093	31450	7323.15	18575	46882	0.183816	0.0428022	0.108567	0.274014	0.177788	0.0462913	0.0985068	0.278161
Comoros	Female	2003	177383	33529	8177.22	19260	50726	0.189018	0.0460992	0.108578	0.285969	0.183171	0.0497717	0.0987549	0.289644
Comoros	Female	2004	183737	35716	9132.93	19759	54657	0.194388	0.0497065	0.107539	0.297474	0.188746	0.0535637	0.0976034	0.301146
Comoros	Female	2005	190078	37983	10184.7	19942	59142	0.19983	0.0535817	0.104914	0.311147	0.194386	0.0576024	0.096152	0.315039
Comoros	Female	2006	196379	40318	11342.3	20302	63763	0.205305	0.057757	0.103382	0.324692	0.200029	0.0619083	0.0946307	0.330204
Comoros	Female	2007	202674	42689	12601.9	20639	68633	0.210628	0.0621782	0.101832	0.338635	0.205484	0.0664249	0.0918965	0.343759
Comoros	Female	2008	208992	45145	13974.7	20658	73557	0.216013	0.0668672	0.0988481	0.351963	0.210984	0.0711931	0.0895768	0.357724
Congo	Female	1980	412663	22997	11097.3	7943	50186	0.0557289	0.0268919	0.0192491	0.121615	0.0565659	0.0287118	0.0184346	0.12738
Congo	Female	1981	424501	25143	10983.9	9625	51589	0.0592289	0.0258749	0.0226743	0.12153	0.0602619	0.0277304	0.0217586	0.127554
Congo	Female	1982	436909	27914	11020.3	11772	54582	0.0638894	0.0252234	0.026944	0.124929	0.0652042	0.0271546	0.0259786	0.130803
Congo	Female	1983	449913	31033	11092.5	14271	57444	0.0689759	0.0246549	0.0317186	0.127678	0.0706259	0.0266746	0.0307958	0.135258
Congo	Female	1984	463539	34630	11260.5	17146	60767	0.0747079	0.0242926	0.036989	0.131093	0.0767673	0.0264291	0.0362998	0.139029
Congo	Female	1985	477810	38309	11432	19958	64635	0.0801768	0.0239259	0.0417688	0.135273	0.0826647	0.0261799	0.0411715	0.144672
Congo	Female	1986	492731	41808	11573	22916	68600	0.0848495	0.0234875	0.0465071	0.139224	0.087744	0.0258488	0.0462382	0.148286
Congo	Female	1987	508322	45498	11815.6	26228	72556	0.0895062	0.0232443	0.051598	0.142737	0.0928364	0.0257262	0.0511969	0.152503
Congo	Female	1988	524607	49208	12160.6	29345	76798	0.0937992	0.0231805	0.0559372	0.146391	0.0975622	0.0257882	0.0559347	0.156347
Congo	Female	1989	541611	53017	12647	32084	81732	0.097887	0.0233506	0.0592384	0.150906	0.102083	0.0260929	0.0597788	0.161487
Congo	Female	1990	559348	57057	13279.4	35146	86949	0.102007	0.0237408	0.0628339	0.155446	0.106647	0.0266269	0.0633893	0.166504
Congo	Female	1991	577766	61236	13982.9	38229	92094	0.105988	0.0242017	0.0661672	0.159397	0.111062	0.0272237	0.0668503	0.172538
Congo	Female	1992	596832	65748	14791.8	41117	98201	0.110162	0.0247839	0.0688926	0.164537	0.11569	0.0279442	0.0703328	0.178194
Congo	Female	1993	616604	70389	15670.7	44126	104779	0.114155	0.0254146	0.0715622	0.169929	0.120127	0.0287103	0.0729308	0.184451
Congo	Female	1994	637165	75089	16570.2	47197	111834	0.117848	0.0260061	0.0740741	0.175519	0.124248	0.0294233	0.0753408	0.190529
Congo	Female	1995	658525	80296	17554.9	50367	119240	0.121934	0.0266579	0.076485	0.181072	0.128814	0.0302075	0.0779674	0.196861
Congo	Female	1996	680742	86392	18660.1	54330	127320	0.126908	0.0274114	0.0798107	0.187032	0.134371	0.0311102	0.0817119	0.204448
Congo	Female	1997	703666	93332	19859.7	58570	137361	0.132637	0.0282231	0.0832349	0.195207	0.140765	0.0320802	0.0858473	0.212317
Congo	Female	1998	726858	101313	21162.2	64111	148277	0.139385	0.0291147	0.0882036	0.203997	0.148276	0.0331415	0.0907512	0.221688
Congo	Female	1999	749726	110080	22523.9	70065	159104	0.146827	0.0300428	0.0934535	0.212216	0.15653	0.0342329	0.0956995	0.231295
Congo	Female	2000	771861	120284	24069.1	76758	172302	0.155837	0.0311832	0.0994458	0.22323	0.166482	0.0355459	0.10285	0.243087
Congo	Female	2001	793166	131891	25821.1	84663	187256	0.166285	0.0325545	0.10674	0.236087	0.177986	0.0370819	0.110578	0.257552
Congo	Female	2002	813779	144490	27735.5	93431	203158	0.177554	0.0340824	0.114812	0.249647	0.190357	0.0387498	0.1199	0.271974
Congo	Female	2003	833817	157291	29818.8	102285	218156	0.188639	0.0357618	0.122671	0.261635	0.202476	0.040537	0.128645	0.285747
Congo	Female	2004	853481	170759	32218	110312	236618	0.200074	0.0377489	0.12925	0.277238	0.214917	0.0426082	0.135415	0.301241
Congo	Female	2005	872990	184959	35012.8	118944	254702	0.211868	0.0401068	0.136249	0.291758	0.227669	0.0450268	0.142391	0.316768
Congo	Female	2006	892299	199781	38262.4	127102	274594	0.223895	0.0428807	0.142444	0.307738	0.240574	0.0478513	0.149341	0.334602
Congo	Female	2007	911531	214099	41994.2	134101	296559	0.234878	0.04607	0.147117	0.325342	0.252241	0.0511007	0.153739	0.35243
Congo	Female	2008	931280	229103	46355.1	139822	321365	0.246009	0.0497757	0.150139	0.345079	0.263996	0.0549051	0.15732	0.371966
Democratic Republic of the Congo	Female	1980	6415908	418251	370057	44213	1441620	0.0651897	0.057678	0.0068912	0.224695	0.0676714	0.0620261	0.00635882	0.241573
Democratic Republic of the Congo	Female	1981	6580541	431506	365402	51185	1425326	0.0655731	0.0555277	0.00777831	0.216597	0.0680746	0.0597593	0.00719235	0.232423
Democratic Republic of the Congo	Female	1982	6745949	444133	360229	58678	1420947	0.065837	0.0533993	0.00869826	0.210637	0.0683518	0.0575108	0.00802788	0.224299
Democratic Republic of the Congo	Female	1983	6914790	459501	356494	68132	1413440	0.0664519	0.0515554	0.00985305	0.204408	0.0690092	0.0555732	0.00901935	0.217544
Democratic Republic of the Congo	Female	1984	7090771	478192	354687	77887	1416842	0.0674387	0.0500209	0.0109843	0.199815	0.0700704	0.0539744	0.0102626	0.215702
Democratic Republic of the Congo	Female	1985	7276933	499905	354279	88967	1447141	0.0686973	0.0486853	0.0122258	0.198867	0.0714295	0.0525951	0.0114442	0.213279
Democratic Republic of the Congo	Female	1986	7472012	526007	355451	102014	1459750	0.070397	0.0475709	0.0136529	0.195362	0.07327	0.05146	0.0129497	0.20753
Democratic Republic of the Congo	Female	1987	7675927	554726	357092	117380	1486269	0.0722682	0.046521	0.0152919	0.193627	0.0753032	0.0503978	0.0146814	0.206349
Democratic Republic of the Congo	Female	1988	7894059	586506	359804	134920	1501880	0.0742971	0.0455791	0.0170913	0.190254	0.0775153	0.0494533	0.0163763	0.201968
Democratic Republic of the Congo	Female	1989	8133320	621348	363345	154608	1528459	0.0763953	0.0446737	0.0190092	0.187926	0.079811	0.0485501	0.0184795	0.201323
Democratic Republic of the Congo	Female	1990	8397427	660513	368194	176332	1551348	0.0786566	0.043846	0.0209984	0.184741	0.0822925	0.0477333	0.0204351	0.199159
Democratic Republic of the Congo	Female	1991	8691434	698587	371856	199060	1604040	0.0803765	0.0427842	0.022903	0.184554	0.0841935	0.0466569	0.0224064	0.198307
Democratic Republic of the Congo	Female	1992	9010938	733976	373626	221794	1639702	0.0814539	0.0414636	0.0246138	0.181968	0.0853997	0.0452905	0.0243017	0.197483
Democratic Republic of the Congo	Female	1993	9338793	762813	371245	246448	1662807	0.0816822	0.039753	0.0263897	0.178054	0.0856829	0.0434903	0.0259309	0.192653
Democratic Republic of the Congo	Female	1994	9651488	788111	365794	269360	1664436	0.0816569	0.0379003	0.0279086	0.172454	0.0856915	0.0415326	0.0277966	0.186387
Democratic Republic of the Congo	Female	1995	9933163	808527	355863	294685	1649660	0.0813968	0.0358257	0.0296668	0.166076	0.0854434	0.0393278	0.0293341	0.180836
Democratic Republic of the Congo	Female	1996	10176702	828645	344299	318334	1651234	0.0814257	0.0338321	0.0312806	0.162256	0.0855115	0.0372125	0.0313336	0.175418
Democratic Republic of the Congo	Female	1997	10389876	849892	331513	350031	1634894	0.0818	0.0319073	0.0336897	0.157355	0.0859555	0.0351734	0.0334694	0.169617
Democratic Republic of the Congo	Female	1998	10590027	877957	319812	385170	1627209	0.0829041	0.0301994	0.036371	0.153655	0.0871978	0.0333769	0.0364453	0.165792
Democratic Republic of the Congo	Female	1999	10802338	910901	308517	426840	1619806	0.0843244	0.0285602	0.0395136	0.14995	0.0887809	0.0316559	0.0397023	0.162316
Democratic Republic of the Congo	Female	2000	11045282	951804	298314	475414	1640886	0.0861729	0.0270083	0.0430423	0.14856	0.0908303	0.0300324	0.0430768	0.160866
Democratic Republic of the Congo	Female	2001	11324367	1003973	290044	531152	1663230	0.0886559	0.0256124	0.0469035	0.146872	0.0935814	0.0285844	0.0473052	0.158944
Democratic Republic of the Congo	Female	2002	11634837	1070536	284709	599105	1720119	0.0920112	0.0244704	0.0514924	0.147842	0.0973073	0.0274215	0.0524449	0.160073
Democratic Republic of the Congo	Female	2003	11972459	1159507	283893	679654	1797246	0.0968478	0.0237122	0.0567681	0.150115	0.102699	0.0266992	0.0581694	0.163422
Democratic Republic of the Congo	Female	2004	12329299	1261908	286368	774124	1896569	0.10235	0.0232266	0.0627873	0.153826	0.108862	0.0262866	0.0646226	0.168083
Democratic Republic of the Congo	Female	2005	12699403	1380639	294853	872155	2037243	0.108717	0.0232179	0.0686769	0.16042	0.116023	0.0264103	0.0713385	0.174537
Democratic Republic of the Congo	Female	2006	13083134	1517229	311990	970289	2205716	0.115968	0.0238467	0.0741634	0.168592	0.124203	0.0272362	0.0775733	0.184194
Democratic Republic of the Congo	Female	2007	13482750	1675190	342148	1076371	2417054	0.124247	0.0253767	0.0798332	0.17927	0.133558	0.0290515	0.0827438	0.196209
Democratic Republic of the Congo	Female	2008	13896212	1856262	388716	1166968	2673238	0.13358	0.0279728	0.0839774	0.192372	0.144112	0.0320344	0.0871618	0.212033
Cook Islands	Female	1980	0	0	0	0	0	.	.	.	.	0.522821	0.130292	0.242477	0.737365
Cook Islands	Female	1981	0	0	0	0	0	.	.	.	.	0.54946	0.120937	0.283661	0.748444
Cook Islands	Female	1982	0	0	0	0	0	.	.	.	.	0.576372	0.110909	0.324708	0.757544
Cook Islands	Female	1983	0	0	0	0	0	.	.	.	.	0.600438	0.101155	0.366146	0.76634
Cook Islands	Female	1984	0	0	0	0	0	.	.	.	.	0.624253	0.0914363	0.41069	0.777321
Cook Islands	Female	1985	0	0	0	0	0	.	.	.	.	0.646035	0.0824042	0.454841	0.786661
Cook Islands	Female	1986	0	0	0	0	0	.	.	.	.	0.665771	0.0744473	0.495554	0.794673
Cook Islands	Female	1987	0	0	0	0	0	.	.	.	.	0.68333	0.0677438	0.534256	0.801667
Cook Islands	Female	1988	0	0	0	0	0	.	.	.	.	0.699547	0.0620551	0.565876	0.808223
Cook Islands	Female	1989	0	0	0	0	0	.	.	.	.	0.714064	0.0572587	0.592996	0.814663
Cook Islands	Female	1990	4427	3214	225.146	2751	3609	0.725908	0.0508574	0.621433	0.815264	0.727579	0.0530091	0.616416	0.820193
Cook Islands	Female	1991	4488	3316	212.228	2878	3689	0.738903	0.0472879	0.641188	0.821858	0.741157	0.048999	0.636656	0.82627
Cook Islands	Female	1992	4570	3435	200.419	3012	3782	0.75158	0.0438554	0.658997	0.827526	0.754421	0.0451454	0.657575	0.832042
Cook Islands	Female	1993	4661	3560	188.848	3156	3888	0.763735	0.0405165	0.677136	0.834258	0.767155	0.0414012	0.675153	0.838208
Cook Islands	Female	1994	4730	3667	176.395	3279	3974	0.775241	0.0372927	0.693259	0.840118	0.778925	0.0378367	0.693851	0.844327
Cook Islands	Female	1995	4769	3747	163.69	3388	4032	0.785613	0.0343237	0.710386	0.845415	0.789397	0.0345989	0.710788	0.849855
Cook Islands	Female	1996	4762	3790	150.092	3464	4055	0.795978	0.0315187	0.727378	0.851438	0.799684	0.0315988	0.7294	0.854799
Cook Islands	Female	1997	4726	3809	136.834	3513	4051	0.805933	0.0289534	0.743252	0.857077	0.809419	0.0289125	0.745537	0.859547
Cook Islands	Female	1998	4678	3817	124.564	3552	4038	0.815876	0.0266276	0.759317	0.863117	0.819087	0.0265153	0.760874	0.865697
Cook Islands	Female	1999	4641	3836	113.618	3598	4037	0.826474	0.0244814	0.775359	0.869768	0.829307	0.0243375	0.777555	0.872082
Cook Islands	Female	2000	4653	3895	105.138	3676	4084	0.837146	0.0225957	0.790092	0.877611	0.839748	0.0224246	0.792911	0.879381
Cook Islands	Female	2001	4707	3990	98.9029	3782	4167	0.847641	0.0210119	0.803485	0.88522	0.850069	0.020816	0.806282	0.886895
Cook Islands	Female	2002	4802	4115	95.2581	3915	4286	0.856987	0.0198372	0.815375	0.89256	0.859328	0.0196187	0.818124	0.894225
Cook Islands	Female	2003	4921	4262	93.2691	4065	4429	0.866087	0.0189533	0.826059	0.90007	0.86831	0.0187296	0.828187	0.901804
Cook Islands	Female	2004	5051	4415	93.3036	4214	4582	0.87411	0.0184723	0.834378	0.907147	0.876411	0.0182231	0.837618	0.909351
Cook Islands	Female	2005	5172	4559	94.5689	4353	4728	0.881502	0.0182848	0.841591	0.914107	0.883846	0.0180223	0.844678	0.91613
Cook Islands	Female	2006	5274	4684	96.8618	4472	4856	0.888104	0.0183659	0.847929	0.920736	0.890555	0.0180889	0.851229	0.92271
Cook Islands	Female	2007	5373	4804	100.279	4587	4981	0.894114	0.0186635	0.85366	0.92711	0.896746	0.0183655	0.857221	0.929193
Cook Islands	Female	2008	5462	4914	104.533	4686	5097	0.899602	0.0191383	0.857942	0.933208	0.902457	0.0188167	0.861747	0.93568
Costa Rica	Female	1980	578459	146073	62406.2	38599	278063	0.25252	0.107883	0.066728	0.480696	0.280897	0.118058	0.0723902	0.524791
Costa Rica	Female	1981	602611	156619	62919.6	46302	288347	0.259901	0.104412	0.076836	0.478495	0.289894	0.114245	0.0830035	0.524999
Costa Rica	Female	1982	627921	166855	63252.8	53329	297655	0.265726	0.100734	0.0849299	0.474033	0.2971	0.110183	0.0944481	0.522407
Costa Rica	Female	1983	653974	178040	63571.4	61801	310925	0.272243	0.0972079	0.0945012	0.475439	0.304914	0.106204	0.107157	0.522037
Costa Rica	Female	1984	680219	190100	63844.9	72057	322738	0.279469	0.0938593	0.105933	0.474463	0.313261	0.10232	0.120286	0.52121
Costa Rica	Female	1985	706250	203093	64052.7	83074	335209	0.287565	0.0906941	0.117627	0.474632	0.322249	0.0985387	0.134815	0.52235
Costa Rica	Female	1986	731995	217182	64168.3	96673	347027	0.296698	0.0876621	0.132068	0.474083	0.332051	0.0948272	0.150837	0.522231
Costa Rica	Female	1987	757549	232061	64215.5	110042	359747	0.306332	0.0847674	0.145261	0.474883	0.342086	0.0912224	0.166127	0.522016
Costa Rica	Female	1988	782856	248517	64226	126136	375731	0.317449	0.0820406	0.161123	0.47995	0.353407	0.0877582	0.184161	0.52443
Costa Rica	Female	1989	807903	265231	64089.1	143394	389723	0.328295	0.0793277	0.177489	0.482388	0.36408	0.0843122	0.200628	0.526345
Costa Rica	Female	1990	832743	283869	63913.4	160946	405615	0.340884	0.0767504	0.193273	0.487082	0.376283	0.0809904	0.218001	0.529492
Costa Rica	Female	1991	857244	303831	63619.5	179532	424704	0.354428	0.074214	0.209429	0.495429	0.389125	0.0777057	0.236842	0.533885
Costa Rica	Female	1992	881566	325430	63140.5	201285	443906	0.36915	0.0716231	0.228326	0.503543	0.402864	0.0743449	0.25399	0.53999
Costa Rica	Female	1993	906402	348976	62461	225278	466132	0.385012	0.0689109	0.248541	0.514266	0.417561	0.0708503	0.274763	0.547147
Costa Rica	Female	1994	932673	373982	61559.1	250355	488687	0.400979	0.0660028	0.268428	0.523964	0.432282	0.0671736	0.295309	0.553386
Costa Rica	Female	1995	961034	400517	60517.7	278479	512913	0.416757	0.0629714	0.28977	0.533709	0.446845	0.0634232	0.315417	0.561027
Costa Rica	Female	1996	991743	428242	59346.8	307727	538701	0.431808	0.0598409	0.310289	0.543186	0.460757	0.0596502	0.336412	0.568952
Costa Rica	Female	1997	1024571	456989	58100.2	338949	565968	0.446029	0.0567068	0.330821	0.552395	0.473905	0.0559682	0.357034	0.575056
Costa Rica	Female	1998	1059062	487159	56786	369317	592760	0.459991	0.0536192	0.348721	0.559703	0.486824	0.052425	0.376767	0.582259
Costa Rica	Female	1999	1094524	518463	55361.1	402993	621262	0.473689	0.0505801	0.36819	0.56761	0.499435	0.0490304	0.394796	0.589374
Costa Rica	Female	2000	1130412	550442	53959.9	437318	652493	0.486939	0.0477348	0.386866	0.577217	0.511505	0.0459303	0.414429	0.597376
Costa Rica	Female	2001	1166563	582216	52812	472984	684178	0.499087	0.0452715	0.405451	0.586491	0.52238	0.0433121	0.430667	0.60508
Costa Rica	Female	2002	1203042	614008	52001.1	508118	714137	0.510379	0.0432247	0.422361	0.59361	0.532355	0.0412008	0.446652	0.61177
Costa Rica	Female	2003	1239822	646671	51672.3	542654	748404	0.521584	0.0416772	0.437687	0.603638	0.542251	0.0396689	0.462283	0.620395
Costa Rica	Female	2004	1276929	680016	52016.4	576952	781922	0.53254	0.0407356	0.451828	0.612346	0.551986	0.0388152	0.475133	0.628158
Costa Rica	Female	2005	1314353	713164	53269.2	608958	817188	0.542597	0.0405289	0.463314	0.621742	0.560959	0.0387544	0.484551	0.637277
Costa Rica	Female	2006	1352023	746887	55541.7	637050	854445	0.552422	0.0410805	0.471183	0.631975	0.569853	0.0394835	0.492073	0.64653
Costa Rica	Female	2007	1389783	780769	58819.7	665808	893145	0.561792	0.0423229	0.479074	0.642651	0.578391	0.040906	0.498035	0.656879
Costa Rica	Female	2008	1427441	814942	63142.7	691890	933836	0.570911	0.0442349	0.484706	0.654203	0.58665	0.0429813	0.502105	0.667918
Croatia	Female	1980	1650821	771674	155122	440684	1059296	0.467449	0.0939663	0.266948	0.641678	0.431803	0.0940289	0.236606	0.611893
Croatia	Female	1981	1661874	779359	148294	462651	1055968	0.468964	0.0892333	0.278391	0.635408	0.432159	0.0894554	0.246552	0.602875
Croatia	Female	1982	1672681	786376	141882	480980	1050857	0.470129	0.0848232	0.28755	0.628247	0.4321	0.0851554	0.256601	0.595657
Croatia	Female	1983	1682839	793133	135752	503230	1047719	0.471306	0.0806687	0.299036	0.62259	0.431988	0.0810867	0.265059	0.588414
Croatia	Female	1984	1691770	799046	129859	523837	1045280	0.472313	0.0767593	0.309638	0.617862	0.431641	0.0772619	0.27386	0.581302
Croatia	Female	1985	1699200	804688	124097	542634	1041968	0.473569	0.0730325	0.319347	0.613211	0.431469	0.0736423	0.283031	0.575757
Croatia	Female	1986	1704454	808881	118552	559685	1035925	0.474569	0.069554	0.328366	0.607775	0.430998	0.0702768	0.288481	0.569018
Croatia	Female	1987	1707972	810539	113414	571611	1027121	0.474562	0.066403	0.334672	0.601369	0.429494	0.0672118	0.293579	0.561495
Croatia	Female	1988	1711903	811660	108641	584997	1019150	0.474127	0.0634621	0.341723	0.595331	0.427505	0.0643652	0.299199	0.553953
Croatia	Female	1989	1719163	813496	104409	599711	1011819	0.473193	0.0607327	0.348839	0.588553	0.424939	0.0617345	0.3041	0.54535
Croatia	Female	1990	1731600	816347	100837	611821	1009606	0.471441	0.0582333	0.353327	0.583048	0.421481	0.0593287	0.306477	0.538043
Croatia	Female	1991	1750655	816993	98289.5	618680	1005033	0.466678	0.0561444	0.353399	0.57409	0.414994	0.0572352	0.304366	0.52782
Croatia	Female	1992	1775072	818248	96528.1	622102	1001953	0.460966	0.0543798	0.350466	0.564457	0.407554	0.0554143	0.301115	0.517468
Croatia	Female	1993	1800723	817968	95493.1	626495	1001020	0.454244	0.0530304	0.347913	0.555899	0.399209	0.0539274	0.295995	0.506038
Croatia	Female	1994	1821826	819910	94362.2	628986	1000419	0.450048	0.0517954	0.34525	0.54913	0.393474	0.0526279	0.291812	0.497207
Croatia	Female	1995	1834462	823168	92950.8	633912	1000121	0.448724	0.0506692	0.345558	0.545185	0.390705	0.0515414	0.289965	0.493381
Croatia	Female	1996	1836729	825200	91440.2	639660	998559	0.449277	0.0497843	0.34826	0.543661	0.389928	0.0507524	0.291342	0.490863
Croatia	Female	1997	1830471	825769	90116.7	641805	994804	0.451124	0.0492314	0.350623	0.543469	0.390539	0.0503058	0.293973	0.490297
Croatia	Female	1998	1820071	826842	89371.3	645072	994867	0.454291	0.0491032	0.354422	0.546609	0.392513	0.0502955	0.295635	0.492417
Croatia	Female	1999	1811880	831815	89593.8	648589	999019	0.45909	0.049448	0.357964	0.551372	0.396103	0.0507795	0.298278	0.496712
Croatia	Female	2000	1810381	842616	90897.5	656102	1012796	0.465436	0.050209	0.362411	0.559438	0.401209	0.0517098	0.301826	0.50315
Croatia	Female	2001	1817053	859914	93251.4	668529	1033515	0.473246	0.0513201	0.367919	0.568787	0.407782	0.0530403	0.303683	0.512556
Croatia	Female	2002	1830177	883761	96500.6	685871	1063754	0.482883	0.0527274	0.374757	0.58123	0.416213	0.0547484	0.309128	0.523982
Croatia	Female	2003	1847143	908601	100817	700685	1096487	0.491895	0.05458	0.379335	0.593612	0.424123	0.056842	0.31195	0.536442
Croatia	Female	2004	1863962	930824	106082	706680	1125395	0.499379	0.0569121	0.379128	0.603765	0.430573	0.059293	0.31339	0.546674
Croatia	Female	2005	1877682	950281	112091	713599	1156572	0.506093	0.0596966	0.380042	0.615957	0.436253	0.0621224	0.312694	0.556828
Croatia	Female	2006	1887654	964895	118797	717882	1179979	0.511161	0.0629335	0.380304	0.625103	0.440253	0.0652819	0.309997	0.566071
Croatia	Female	2007	1894721	978755	126065	716622	1207430	0.516569	0.0665351	0.37822	0.63726	0.444528	0.0687865	0.306322	0.577249
Croatia	Female	2008	1899178	989383	133939	708842	1233464	0.520953	0.0705247	0.373236	0.649473	0.447743	0.0725908	0.30098	0.585947
Cuba	Female	1980	2753753	833654	159633	526431	1164181	0.302734	0.0579692	0.191169	0.422761	0.310536	0.0590744	0.196785	0.432786
Cuba	Female	1981	2822936	880774	155393	585954	1200434	0.312007	0.0550467	0.207569	0.425243	0.321136	0.0562527	0.214078	0.436973
Cuba	Female	1982	2900844	931584	152480	643951	1243940	0.321142	0.0525641	0.221987	0.42882	0.332169	0.0539667	0.230296	0.442901
Cuba	Female	1983	2985359	987128	151346	700644	1293153	0.330656	0.0506962	0.234693	0.433165	0.34387	0.05232	0.245137	0.449725
Cuba	Female	1984	3073262	1044986	151697	762952	1350967	0.340025	0.0493603	0.248255	0.439587	0.355256	0.0511431	0.260339	0.458409
Cuba	Female	1985	3161937	1110473	153593	822154	1415558	0.3512	0.0485755	0.260016	0.447687	0.368024	0.0504109	0.273585	0.467711
Cuba	Female	1986	3250698	1180466	156460	877771	1485265	0.363142	0.0481312	0.270025	0.456907	0.380912	0.0499072	0.284111	0.477609
Cuba	Female	1987	3339376	1247901	159531	935803	1555620	0.373693	0.0477727	0.280233	0.465841	0.391738	0.0494119	0.294767	0.486908
Cuba	Female	1988	3426443	1316316	162710	994540	1627308	0.384164	0.0474866	0.290254	0.474926	0.402073	0.0489515	0.30452	0.494831
Cuba	Female	1989	3510224	1380500	165536	1047503	1690690	0.39328	0.0471582	0.298415	0.481647	0.41091	0.0484627	0.312988	0.501288
Cuba	Female	1990	3589374	1440738	168095	1103875	1752011	0.40139	0.0468313	0.30754	0.48811	0.418813	0.0480165	0.32202	0.507507
Cuba	Female	1991	3663185	1490022	169959	1146182	1801100	0.406756	0.0463965	0.312892	0.491676	0.424161	0.0475249	0.328065	0.510742
Cuba	Female	1992	3731345	1519198	171579	1168690	1831669	0.407145	0.0459832	0.313209	0.490887	0.424503	0.0471095	0.328351	0.509897
Cuba	Female	1993	3793548	1540552	173994	1185645	1851982	0.406098	0.0458658	0.312543	0.488193	0.423017	0.0469684	0.327307	0.507125
Cuba	Female	1994	3849682	1562752	176992	1207459	1884523	0.405943	0.0459757	0.313652	0.489527	0.421491	0.0469431	0.326164	0.50601
Cuba	Female	1995	3899763	1595402	180654	1234193	1923095	0.409102	0.0463243	0.316479	0.493131	0.422066	0.0469922	0.327392	0.506516
Cuba	Female	1996	3943806	1642321	184669	1274399	1975990	0.416431	0.0468251	0.323139	0.501036	0.425361	0.0469997	0.331818	0.50977
Cuba	Female	1997	3981997	1700203	189028	1321133	2040702	0.426972	0.0474706	0.331777	0.512482	0.430624	0.0469966	0.335952	0.51515
Cuba	Female	1998	4014865	1765802	193451	1369858	2114684	0.439816	0.0481837	0.341197	0.526714	0.437641	0.0469953	0.340826	0.521603
Cuba	Female	1999	4043139	1841761	196688	1434758	2194869	0.455528	0.0486474	0.354863	0.542863	0.447971	0.0468014	0.350683	0.531816
Cuba	Female	2000	4067600	1926159	198505	1507049	2286703	0.473537	0.0488015	0.370501	0.562175	0.46174	0.0464521	0.364146	0.545187
Cuba	Female	2001	4088195	2002160	200500	1574872	2361040	0.489742	0.0490435	0.385224	0.577526	0.4753	0.0463847	0.375697	0.558127
Cuba	Female	2002	4105537	2078574	201937	1648188	2441657	0.506285	0.0491865	0.401455	0.594723	0.490527	0.0463808	0.39085	0.573508
Cuba	Female	2003	4121864	2141766	205976	1701797	2515082	0.519611	0.0499715	0.412871	0.610181	0.503475	0.0471369	0.401542	0.588081
Cuba	Female	2004	4140030	2205541	211691	1742011	2591847	0.532736	0.0511327	0.420773	0.626045	0.516222	0.0483529	0.411188	0.604882
Cuba	Female	2005	4162008	2269210	219441	1802703	2671127	0.54522	0.0527248	0.433133	0.641788	0.527731	0.0500625	0.420599	0.620303
Cuba	Female	2006	4188860	2335480	229087	1841728	2745456	0.557546	0.0546897	0.439673	0.655418	0.538334	0.052219	0.426764	0.633035
Cuba	Female	2007	4219948	2398843	241068	1890257	2829305	0.568453	0.0571257	0.447934	0.67046	0.547066	0.0548995	0.431561	0.646213
Cuba	Female	2008	4253459	2463771	254236	1919809	2921559	0.579239	0.0597717	0.451352	0.686867	0.555442	0.0578386	0.433403	0.661056
Cyprus	Female	1980	206765	68980	17714.4	34232	103400	0.333613	0.0856739	0.165559	0.500086	0.331654	0.0890032	0.159015	0.50574
Cyprus	Female	1981	209311	71198	17146.4	37172	104273	0.340153	0.0819185	0.177594	0.498173	0.337715	0.0849986	0.17213	0.502915
Cyprus	Female	1982	212047	73869	16612.1	40673	105816	0.348362	0.0783417	0.191809	0.499022	0.344724	0.0810653	0.185677	0.50142
Cyprus	Female	1983	214871	76741	16108.1	44432	107483	0.357151	0.0749664	0.206786	0.500219	0.351711	0.0772821	0.199529	0.500218
Cyprus	Female	1984	217626	79922	15579.7	48470	109375	0.367243	0.0715893	0.222723	0.502585	0.359694	0.0735042	0.21307	0.499708
Cyprus	Female	1985	220208	83017	15047.7	52543	111336	0.376995	0.0683342	0.238608	0.505595	0.36718	0.0698811	0.227243	0.500492
Cyprus	Female	1986	222598	85881	14548.5	56451	113246	0.385814	0.0653579	0.253603	0.508746	0.373614	0.0665712	0.240672	0.500085
Cyprus	Female	1987	224867	88485	14051	59744	114732	0.393499	0.0624857	0.265684	0.510221	0.378794	0.0633809	0.251292	0.498402
Cyprus	Female	1988	227094	91119	13553.8	63068	116302	0.40124	0.0596835	0.277716	0.512131	0.384038	0.0602897	0.262935	0.49741
Cyprus	Female	1989	229433	94083	13067.1	67104	118322	0.410067	0.0569539	0.292477	0.515716	0.390478	0.0573138	0.274684	0.497121
Cyprus	Female	1990	231993	97097	12602	71034	120391	0.418533	0.0543208	0.306191	0.518942	0.396715	0.0544709	0.285846	0.497637
Cyprus	Female	1991	234774	100151	12183.7	74834	122623	0.426585	0.0518954	0.318751	0.5223	0.402734	0.0518668	0.296371	0.499187
Cyprus	Female	1992	237797	103461	11796.1	79333	125236	0.435082	0.0496057	0.333618	0.526652	0.409396	0.0494482	0.30917	0.502513
Cyprus	Female	1993	241220	107061	11430.5	83620	128320	0.443833	0.0473864	0.346654	0.531962	0.416496	0.04716	0.3204	0.504695
Cyprus	Female	1994	245233	110603	11125.5	87906	131424	0.451014	0.0453671	0.358457	0.535916	0.422205	0.0451101	0.331664	0.507726
Cyprus	Female	1995	249968	114976	10887.3	92955	135360	0.459961	0.0435547	0.371869	0.54151	0.429838	0.0433416	0.343795	0.511718
Cyprus	Female	1996	255472	118985	10734.2	97330	139024	0.465745	0.042017	0.380983	0.544184	0.434536	0.041849	0.352229	0.514532
Cyprus	Female	1997	261674	123346	10676.9	102027	143580	0.471373	0.0408022	0.389901	0.548699	0.439281	0.0407037	0.358976	0.517424
Cyprus	Female	1998	268399	128009	10709.4	106557	148287	0.476935	0.039901	0.397008	0.552486	0.444048	0.0398837	0.365188	0.521534
Cyprus	Female	1999	275403	132753	10845	111196	153440	0.482033	0.0393785	0.403757	0.557148	0.448282	0.0394351	0.372367	0.525418
Cyprus	Female	2000	282492	137515	11087.7	115673	159009	0.486792	0.0392496	0.409474	0.562879	0.452007	0.039374	0.37674	0.528985
Cyprus	Female	2001	289623	142185	11472.6	119636	164244	0.490932	0.0396122	0.413075	0.567098	0.4549	0.0397894	0.378519	0.532973
Cyprus	Female	2002	296784	147065	12002.1	123382	170041	0.49553	0.0404407	0.415729	0.572945	0.45808	0.0406729	0.379833	0.537701
Cyprus	Female	2003	303837	151743	12677.7	126696	176003	0.499421	0.0417255	0.416988	0.579269	0.460479	0.0420064	0.379215	0.542489
Cyprus	Female	2004	310621	156421	13505.5	129775	181944	0.503576	0.043479	0.417791	0.585743	0.463179	0.0438205	0.378952	0.547246
Cyprus	Female	2005	317025	161086	14455.5	132913	188815	0.508118	0.0455973	0.419252	0.595584	0.466388	0.0460157	0.37837	0.555909
Cyprus	Female	2006	322960	165848	15494.7	135359	195116	0.513525	0.047977	0.419121	0.60415	0.470583	0.0484926	0.376616	0.563229
Cyprus	Female	2007	328446	169906	16675.8	136761	200653	0.517301	0.0507718	0.416388	0.610916	0.47321	0.0513677	0.374044	0.570368
Cyprus	Female	2008	333639	173987	17980.9	137672	207255	0.521482	0.0538934	0.412638	0.621194	0.476273	0.0545838	0.371333	0.579855
Czech Republic	Female	1980	3789468	2206889	166544	1856505	2511001	0.582374	0.0439493	0.489912	0.662626	0.532642	0.0462648	0.435499	0.61803
Czech Republic	Female	1981	3792662	2212727	153575	1888033	2495710	0.583423	0.0404927	0.497812	0.658036	0.532782	0.0424165	0.443135	0.611146
Czech Republic	Female	1982	3794761	2217902	141661	1916094	2479590	0.584464	0.0373306	0.504931	0.653425	0.533117	0.0388595	0.451292	0.605437
Czech Republic	Female	1983	3795990	2220425	130891	1941952	2459648	0.584939	0.0344814	0.51158	0.64796	0.532926	0.0356348	0.458094	0.599088
Czech Republic	Female	1984	3796545	2222429	121248	1965823	2450497	0.585382	0.0319364	0.517793	0.645455	0.532555	0.0327672	0.464016	0.594892
Czech Republic	Female	1985	3796741	2224044	112799	1987971	2439032	0.585777	0.0297094	0.523599	0.642401	0.53186	0.0302844	0.469082	0.590619
Czech Republic	Female	1986	3796592	2226105	105583	2011447	2429002	0.586343	0.02781	0.529803	0.639785	0.530998	0.0281908	0.473795	0.586145
Czech Republic	Female	1987	3796653	2228512	99583.6	2024471	2418915	0.586967	0.0262293	0.533225	0.637118	0.529962	0.0264681	0.476346	0.581325
Czech Republic	Female	1988	3798397	2229072	94842.9	2032846	2410725	0.586846	0.0249692	0.535185	0.634669	0.528189	0.0251045	0.476868	0.577094
Czech Republic	Female	1989	3803705	2231599	91131.5	2045770	2405310	0.586691	0.0239586	0.537836	0.63236	0.526765	0.0240413	0.477501	0.573151
Czech Republic	Female	1990	3813871	2233859	88379.5	2052785	2402110	0.58572	0.0231732	0.538242	0.629835	0.525127	0.0232444	0.477321	0.569737
Czech Republic	Female	1991	3829287	2228381	87197.6	2047138	2393617	0.581931	0.0227712	0.5346	0.625082	0.521292	0.0228681	0.474963	0.565317
Czech Republic	Female	1992	3849490	2225397	86547.3	2049359	2390037	0.578102	0.0224828	0.532372	0.620871	0.517962	0.0226464	0.471818	0.561459
Czech Republic	Female	1993	3873843	2223261	86625.3	2043150	2389572	0.573916	0.0223616	0.527422	0.616848	0.514584	0.0226209	0.468591	0.55822
Czech Republic	Female	1994	3901307	2224945	86838.3	2044507	2388852	0.570308	0.0222588	0.524057	0.612321	0.511811	0.0226264	0.466023	0.555058
Czech Republic	Female	1995	3930919	2235704	86585.7	2055140	2399009	0.568748	0.0220268	0.522814	0.610292	0.510954	0.0225013	0.465162	0.553589
Czech Republic	Female	1996	3962690	2254594	86247.6	2075005	2418284	0.568955	0.0217649	0.523636	0.610263	0.511699	0.0223419	0.465879	0.554688
Czech Republic	Female	1997	3996271	2275607	86380.4	2095442	2439780	0.569432	0.0216152	0.524349	0.610514	0.512507	0.022281	0.466334	0.555125
Czech Republic	Female	1998	4029868	2301221	86609.2	2120155	2465441	0.571041	0.0214918	0.52611	0.611792	0.514218	0.0222398	0.468374	0.556367
Czech Republic	Female	1999	4061206	2324775	87838.7	2144098	2488335	0.572435	0.0216287	0.527946	0.612708	0.515335	0.0224429	0.469118	0.557257
Czech Republic	Female	2000	4088681	2348768	89572.9	2162417	2512562	0.574456	0.0219075	0.528879	0.614516	0.516714	0.0227718	0.470103	0.558986
Czech Republic	Female	2001	4111407	2376969	91898.4	2183676	2544506	0.57814	0.0223521	0.531126	0.618889	0.519426	0.0232645	0.470978	0.562295
Czech Republic	Female	2002	4129752	2401606	95344.4	2200613	2573387	0.581538	0.0230872	0.532868	0.623133	0.521404	0.0240318	0.470901	0.565937
Czech Republic	Female	2003	4144916	2425041	99919.2	2212769	2605767	0.585064	0.0241065	0.533851	0.628666	0.523194	0.025088	0.470788	0.570049
Czech Republic	Female	2004	4158768	2448493	105509	2223849	2638344	0.588754	0.0253702	0.534737	0.634405	0.524982	0.0264019	0.470122	0.573584
Czech Republic	Female	2005	4172668	2466643	112293	2228518	2668718	0.591143	0.0269115	0.534075	0.639571	0.525313	0.0280048	0.466452	0.576852
Czech Republic	Female	2006	4186801	2492540	120059	2238050	2709753	0.595333	0.0286755	0.534549	0.647213	0.527518	0.029881	0.464172	0.582848
Czech Republic	Female	2007	4200664	2509413	129283	2233714	2743520	0.597385	0.0307767	0.531753	0.653116	0.527379	0.0320889	0.459457	0.58673
Czech Republic	Female	2008	4214108	2528000	139856	2232011	2784548	0.59989	0.0331876	0.529652	0.660768	0.527662	0.0346389	0.454506	0.592394
Benin	Female	1980	874341	89705	48203.8	25003	211904	0.102597	0.0551316	0.028596	0.242359	0.105789	0.0592566	0.0271029	0.256382
Benin	Female	1981	897866	95176	47618.8	28873	215110	0.106003	0.0530355	0.0321578	0.23958	0.109252	0.0570071	0.0310001	0.253249
Benin	Female	1982	921877	101301	47093.6	34034	218761	0.109886	0.0510845	0.0369178	0.237299	0.113174	0.0548832	0.0355765	0.248969
Benin	Female	1983	946476	106742	46180.1	39071	217792	0.112778	0.0487917	0.0412809	0.230108	0.116013	0.0523767	0.039992	0.240528
Benin	Female	1984	971811	114187	45703.6	45100	220510	0.1175	0.0470293	0.0464077	0.226906	0.120816	0.0504693	0.0452661	0.238353
Benin	Female	1985	998064	122839	45296.8	52514	225645	0.123077	0.0453847	0.0526157	0.226082	0.126573	0.0487203	0.051546	0.237989
Benin	Female	1986	1025082	131490	44671.9	59846	230952	0.128273	0.0435789	0.0583814	0.225301	0.131977	0.0468269	0.0577133	0.238038
Benin	Female	1987	1053008	139234	43702.7	68252	235788	0.132225	0.0415027	0.0648164	0.223918	0.136105	0.0446589	0.0637006	0.236677
Benin	Female	1988	1082656	148721	43002.1	77256	242656	0.137366	0.039719	0.0713576	0.22413	0.141537	0.0428294	0.0706836	0.235139
Benin	Female	1989	1115088	159173	42276.4	87309	249176	0.142745	0.0379131	0.0782979	0.223459	0.147238	0.0409859	0.078197	0.235688
Benin	Female	1990	1150998	171507	41617.8	99643	257913	0.149007	0.036158	0.0865708	0.224078	0.153884	0.0392049	0.0867355	0.237857
Benin	Female	1991	1190984	185671	41056.4	113515	271651	0.155897	0.0344726	0.095312	0.22809	0.161208	0.0375086	0.0963274	0.241514
Benin	Female	1992	1234680	201029	40428.3	128589	285756	0.162819	0.032744	0.104148	0.231441	0.16858	0.0357673	0.105536	0.244316
Benin	Female	1993	1280630	217503	39729.3	145895	301038	0.16984	0.0310233	0.113924	0.23507	0.176068	0.0340351	0.115135	0.247768
Benin	Female	1994	1326762	234706	38937.9	163594	315509	0.176901	0.029348	0.123303	0.237804	0.183596	0.032351	0.124916	0.250899
Benin	Female	1995	1371709	254617	38198.6	185378	332326	0.18562	0.0278475	0.135144	0.242272	0.192888	0.0308607	0.136704	0.255528
Benin	Female	1996	1414784	275309	37431.7	206446	350934	0.194595	0.0264575	0.145921	0.248048	0.202417	0.0294824	0.148935	0.262346
Benin	Female	1997	1456738	295982	36680.7	227815	369617	0.203181	0.02518	0.156387	0.253729	0.211494	0.0282039	0.160076	0.269102
Benin	Female	1998	1499381	317849	36028.5	250415	390248	0.211987	0.0240289	0.167013	0.260273	0.220823	0.0270561	0.171057	0.276437
Benin	Female	1999	1545301	341858	35526.2	274982	413666	0.221224	0.0229898	0.177948	0.267693	0.230715	0.0260302	0.182844	0.284161
Benin	Female	2000	1596308	369375	35336.9	301891	439200	0.231393	0.0221366	0.189118	0.275135	0.241769	0.0252085	0.194065	0.293047
Benin	Female	2001	1653068	398943	35463.5	330177	468529	0.241335	0.0214531	0.199736	0.28343	0.252787	0.0245627	0.205832	0.302987
Benin	Female	2002	1714894	431026	36050.6	361050	500408	0.251342	0.021022	0.210538	0.291801	0.26405	0.0241626	0.217467	0.312585
Benin	Female	2003	1780604	464753	37093.7	390708	537399	0.261008	0.0208321	0.219424	0.301807	0.275021	0.0239858	0.228389	0.322812
Benin	Female	2004	1848410	497752	38719.2	421098	571941	0.269286	0.0209473	0.227816	0.309423	0.284437	0.0240887	0.237241	0.332674
Benin	Female	2005	1917002	532709	41116.1	450856	612273	0.277887	0.0214481	0.235188	0.319391	0.294027	0.0245604	0.245484	0.342447
Benin	Female	2006	1986086	566493	44667.8	477247	652496	0.285231	0.0224904	0.240295	0.328534	0.302056	0.0255562	0.251257	0.351419
Benin	Female	2007	2056071	600748	49893.5	500927	698907	0.292183	0.0242665	0.243633	0.339924	0.309487	0.0273005	0.25542	0.362442
Benin	Female	2008	2127172	637323	56965.7	525641	751980	0.299611	0.02678	0.247108	0.353512	0.317317	0.0298209	0.25849	0.377061
Denmark	Female	1980	1879559	554989	123610	316541	814244	0.295276	0.0657656	0.168412	0.43321	0.276573	0.0611256	0.158381	0.404695
Denmark	Female	1981	1892208	566771	116725	342307	810102	0.299529	0.0616873	0.180903	0.428125	0.280609	0.0569847	0.169824	0.401127
Denmark	Female	1982	1904985	580665	110502	367402	811905	0.304813	0.0580067	0.192863	0.4262	0.285678	0.0532341	0.182907	0.397566
Denmark	Female	1983	1917777	592274	104996	388884	811575	0.308834	0.0547486	0.202779	0.423185	0.289553	0.0498947	0.192121	0.393905
Denmark	Female	1984	1930399	604027	100349	412952	815274	0.312903	0.0519838	0.213921	0.422334	0.293485	0.0470371	0.202251	0.391755
Denmark	Female	1985	1942718	617426	96594.9	434034	819194	0.317816	0.0497215	0.223416	0.421674	0.29823	0.0446595	0.212313	0.391923
Denmark	Female	1986	1954685	632445	93751.6	455600	827624	0.323553	0.0479625	0.233081	0.423405	0.303764	0.0427579	0.222024	0.393562
Denmark	Female	1987	1966321	646770	91718.7	475949	837604	0.328924	0.0466448	0.242051	0.425975	0.308933	0.0412942	0.229581	0.394914
Denmark	Female	1988	1977643	661741	90378.2	492885	847300	0.334611	0.0457	0.249229	0.428439	0.314391	0.0402294	0.238099	0.39728
Denmark	Female	1989	1988695	674226	89556.9	507674	856375	0.339029	0.045033	0.25528	0.430622	0.318597	0.0394783	0.244177	0.399856
Denmark	Female	1990	1999487	686928	89269.1	520597	867433	0.343552	0.044646	0.260365	0.433828	0.322869	0.0390597	0.248695	0.403595
Denmark	Female	1991	2009996	703351	89621.4	536264	884634	0.349927	0.0445878	0.266799	0.440117	0.328889	0.0390142	0.256003	0.407997
Denmark	Female	1992	2020163	722861	90608.5	553050	905875	0.357823	0.0448521	0.273765	0.448417	0.336322	0.0393376	0.262682	0.415518
Denmark	Female	1993	2029916	742165	92098.3	571325	926290	0.365614	0.0453705	0.281452	0.456319	0.343569	0.0399379	0.268454	0.423948
Denmark	Female	1994	2039168	761951	94131.7	587021	952609	0.373658	0.0461618	0.287873	0.467156	0.35095	0.0408392	0.27345	0.433258
Denmark	Female	1995	2047846	781532	96799.2	598110	974355	0.381636	0.0472688	0.292068	0.475795	0.358136	0.0420572	0.278652	0.443942
Denmark	Female	1996	2056000	796134	99715.6	604969	991894	0.387225	0.0484998	0.294246	0.482439	0.362898	0.043375	0.280243	0.451255
Denmark	Female	1997	2063612	814628	103278	615885	1020278	0.394758	0.0500472	0.29845	0.494414	0.369407	0.0450151	0.283561	0.459412
Denmark	Female	1998	2070453	831330	107374	622985	1041617	0.401521	0.0518602	0.300893	0.503087	0.375043	0.0468934	0.284502	0.469712
Denmark	Female	1999	2076228	845382	111888	627036	1067672	0.407172	0.05389	0.302007	0.514236	0.37947	0.0489533	0.284977	0.478155
Denmark	Female	2000	2080770	857958	116918	627240	1088860	0.412327	0.0561899	0.301446	0.523296	0.383278	0.0512433	0.286033	0.485457
Denmark	Female	2001	2084007	870258	122634	627732	1112434	0.417589	0.0588452	0.301214	0.533796	0.387041	0.0538579	0.285673	0.494238
Denmark	Female	2002	2086153	882454	128650	626349	1134577	0.423005	0.0616686	0.300241	0.543861	0.390826	0.0566073	0.283788	0.502298
Denmark	Female	2003	2087652	895869	134939	626595	1157000	0.429128	0.0646365	0.300143	0.554211	0.395221	0.0594861	0.281261	0.511831
Denmark	Female	2004	2089140	912453	141791	629204	1182178	0.43676	0.0678707	0.301178	0.565868	0.40107	0.0626436	0.280135	0.521712
Denmark	Female	2005	2091096	925926	149097	630064	1207879	0.442794	0.0713008	0.301308	0.57763	0.405492	0.0659754	0.278029	0.530131
Denmark	Female	2006	2093635	941547	156729	628625	1234138	0.449719	0.0748598	0.300255	0.589471	0.410873	0.0694598	0.275555	0.541439
Denmark	Female	2007	2096742	956401	164868	626900	1257340	0.456137	0.0786306	0.298988	0.599664	0.415895	0.0731562	0.2724	0.553492
Denmark	Female	2008	2100612	970700	173463	623640	1285601	0.462104	0.0825773	0.296885	0.612013	0.420639	0.0770413	0.269294	0.564534
Dominica	Female	1980	0	0	0	0	0	.	.	.	.	0.410536	0.126088	0.165113	0.645126
Dominica	Female	1981	0	0	0	0	0	.	.	.	.	0.422406	0.121587	0.184726	0.646339
Dominica	Female	1982	0	0	0	0	0	.	.	.	.	0.435779	0.11704	0.20787	0.648863
Dominica	Female	1983	0	0	0	0	0	.	.	.	.	0.446714	0.112561	0.226558	0.650695
Dominica	Female	1984	0	0	0	0	0	.	.	.	.	0.458616	0.108181	0.247399	0.65247
Dominica	Female	1985	0	0	0	0	0	.	.	.	.	0.470531	0.103838	0.267262	0.654017
Dominica	Female	1986	0	0	0	0	0	.	.	.	.	0.483406	0.0994016	0.288118	0.657664
Dominica	Female	1987	0	0	0	0	0	.	.	.	.	0.496272	0.0949195	0.307484	0.660947
Dominica	Female	1988	0	0	0	0	0	.	.	.	.	0.508896	0.0904402	0.326522	0.664108
Dominica	Female	1989	0	0	0	0	0	.	.	.	.	0.521794	0.0859006	0.345819	0.668625
Dominica	Female	1990	20331	10576	1634.95	7198	13431	0.520203	0.0804168	0.354053	0.6606	0.53448	0.0813624	0.36393	0.673666
Dominica	Female	1991	20391	10836	1558.71	7585	13553	0.531416	0.076441	0.371978	0.664647	0.54558	0.0769809	0.382701	0.677085
Dominica	Female	1992	20485	11120	1483.82	7980	13687	0.542842	0.0724345	0.389578	0.668143	0.556858	0.0725857	0.400947	0.681603
Dominica	Female	1993	20605	11410	1411.26	8432	13868	0.553767	0.0684913	0.409207	0.67303	0.56748	0.0682967	0.420057	0.684992
Dominica	Female	1994	20724	11718	1335.39	8838	14049	0.565444	0.0644369	0.42645	0.677928	0.578563	0.063939	0.438767	0.689404
Dominica	Female	1995	20828	12004	1262.34	9265	14217	0.576363	0.0606078	0.444831	0.682584	0.588489	0.0599065	0.456778	0.691876
Dominica	Female	1996	20907	12296	1186.99	9726	14407	0.58812	0.0567745	0.46522	0.689078	0.598832	0.0559717	0.477402	0.697738
Dominica	Female	1997	20971	12583	1113.24	10204	14574	0.600011	0.0530845	0.486575	0.694951	0.608983	0.0522923	0.496872	0.703107
Dominica	Female	1998	21027	12873	1041.84	10653	14745	0.612218	0.0495477	0.506647	0.701238	0.619353	0.0488499	0.516659	0.707793
Dominica	Female	1999	21082	13178	973.58	11093	14957	0.625079	0.0461806	0.52617	0.709447	0.630612	0.0456156	0.534679	0.714001
Dominica	Female	2000	21145	13519	909.122	11619	15203	0.639361	0.0429946	0.549505	0.718984	0.643735	0.0425617	0.555069	0.722704
Dominica	Female	2001	21214	13799	856.802	11989	15393	0.650449	0.0403885	0.565156	0.725608	0.654159	0.0400387	0.569496	0.728968
Dominica	Female	2002	21292	14076	811.961	12380	15584	0.661075	0.0381346	0.581437	0.731905	0.66454	0.0378135	0.585712	0.734677
Dominica	Female	2003	21375	14331	775.274	12723	15748	0.670456	0.0362701	0.595246	0.73674	0.673919	0.035931	0.599231	0.739823
Dominica	Female	2004	21459	14552	746.619	12993	15932	0.678119	0.0347928	0.605482	0.742434	0.681595	0.034414	0.61035	0.745488
Dominica	Female	2005	21541	14765	725.217	13253	16099	0.685456	0.0336668	0.615248	0.747361	0.688777	0.0332497	0.619601	0.749946
Dominica	Female	2006	21623	14966	713.473	13480	16279	0.692125	0.032996	0.623419	0.752861	0.69511	0.0325476	0.627859	0.754765
Dominica	Female	2007	21707	15176	712.112	13694	16485	0.699134	0.0328056	0.63087	0.759428	0.701623	0.0323381	0.634171	0.760767
Dominica	Female	2008	21792	15379	721.718	13869	16697	0.705706	0.0331185	0.636443	0.766201	0.707601	0.0326425	0.63958	0.767018
Dominican Republic	Female	1980	1323040	266356	91813.9	106319	452011	0.201321	0.0693962	0.0803599	0.341646	0.21237	0.0759818	0.0800989	0.363991
Dominican Republic	Female	1981	1370724	290079	89643.6	127443	469360	0.211625	0.0653987	0.0929751	0.342417	0.223819	0.0717096	0.0953495	0.366369
Dominican Republic	Female	1982	1419837	314939	86882.6	154008	485488	0.221814	0.061192	0.108469	0.341933	0.235142	0.0671688	0.110877	0.367455
Dominican Republic	Female	1983	1470236	341408	83473.7	181918	503659	0.232213	0.0567757	0.123734	0.34257	0.246665	0.0623543	0.127456	0.367955
Dominican Republic	Female	1984	1521741	368729	79509.3	213984	523047	0.242307	0.0522489	0.140618	0.343716	0.25779	0.0573754	0.14516	0.36927
Dominican Republic	Female	1985	1574206	397694	75122	249462	542533	0.252632	0.0477205	0.158469	0.344639	0.269074	0.0523575	0.165246	0.369658
Dominican Republic	Female	1986	1627530	428116	70364	287383	561303	0.263047	0.0432336	0.176576	0.34488	0.280342	0.0473617	0.185084	0.370553
Dominican Republic	Female	1987	1681645	459429	65377.1	328727	583602	0.273202	0.0388769	0.195479	0.347043	0.291202	0.0425024	0.204414	0.370987
Dominican Republic	Female	1988	1736470	491164	60312.2	372363	607024	0.282852	0.0347327	0.214437	0.349574	0.301383	0.0378807	0.225302	0.373515
Dominican Republic	Female	1989	1791928	525059	55475.9	413966	634316	0.293014	0.0309588	0.231017	0.353985	0.311988	0.0336818	0.244603	0.378383
Dominican Republic	Female	1990	1847949	558049	51137.3	457396	661907	0.301983	0.0276725	0.247515	0.358185	0.321187	0.0300466	0.261719	0.381447
Dominican Republic	Female	1991	1904458	592815	47536	500861	690058	0.311277	0.0249604	0.262994	0.362338	0.330632	0.0270723	0.278815	0.386168
Dominican Republic	Female	1992	1961370	632632	45229.6	547681	728800	0.322546	0.0230602	0.279234	0.371577	0.342105	0.0250313	0.295125	0.395194
Dominican Republic	Female	1993	2018580	676282	44784.3	593835	772499	0.335028	0.022186	0.294184	0.382694	0.354826	0.0241423	0.310626	0.406847
Dominican Republic	Female	1994	2075969	724469	46286.5	640016	821860	0.348979	0.0222963	0.308298	0.395892	0.369095	0.0243046	0.324338	0.42073
Dominican Republic	Female	1995	2133446	775513	49178.1	682824	875660	0.363502	0.023051	0.320057	0.410444	0.383924	0.0250901	0.336419	0.435357
Dominican Republic	Female	1996	2190977	831463	53606.9	728580	936497	0.379494	0.0244671	0.332537	0.427434	0.400221	0.0265316	0.34849	0.453161
Dominican Republic	Female	1997	2248536	892252	59502.5	774975	1007541	0.396815	0.0264628	0.344658	0.448087	0.417786	0.0285606	0.360751	0.473569
Dominican Republic	Female	1998	2306033	957204	66903.2	824518	1088597	0.415087	0.0290123	0.357548	0.472065	0.436175	0.0311119	0.374468	0.497537
Dominican Republic	Female	1999	2363383	1025794	75940.1	874616	1174517	0.434036	0.032132	0.37007	0.496964	0.455038	0.0341333	0.386642	0.521701
Dominican Republic	Female	2000	2420540	1098943	86614.1	928020	1270087	0.454007	0.035783	0.383394	0.524712	0.474704	0.0375796	0.39979	0.547724
Dominican Republic	Female	2001	2477468	1171784	97422	979748	1361920	0.472977	0.0393232	0.395463	0.549722	0.49307	0.0408668	0.411391	0.571417
Dominican Republic	Female	2002	2534220	1245262	108186	1030404	1452857	0.491379	0.0426901	0.406596	0.573296	0.510666	0.0439678	0.422417	0.593103
Dominican Republic	Female	2003	2590979	1313397	118695	1075412	1535508	0.506911	0.045811	0.41506	0.592636	0.525195	0.0468724	0.429928	0.611458
Dominican Republic	Female	2004	2647971	1380920	129334	1116513	1616687	0.521501	0.0488428	0.421649	0.610538	0.538703	0.0497148	0.435729	0.628186
Dominican Republic	Female	2005	2705390	1447596	140223	1158654	1699563	0.535078	0.0518311	0.428276	0.628214	0.551151	0.0525558	0.440888	0.644779
Dominican Republic	Female	2006	2763274	1513544	151529	1192577	1782526	0.547736	0.0548367	0.431581	0.645077	0.562657	0.0554528	0.444038	0.660788
Dominican Republic	Female	2007	2821628	1579817	163376	1226209	1870175	0.559896	0.0579012	0.434575	0.6628	0.573669	0.0584334	0.445984	0.676533
Dominican Republic	Female	2008	2880535	1646543	176101	1261280	1961897	0.57161	0.0611349	0.437863	0.681088	0.584268	0.0616038	0.448016	0.693958
Ecuador	Female	1980	1856385	693998	232535	236488	1138079	0.373844	0.125262	0.127392	0.613062	0.388423	0.133105	0.127239	0.638349
Ecuador	Female	1981	1918185	734647	230651	278090	1172248	0.38299	0.120245	0.144975	0.611123	0.398329	0.127946	0.145474	0.636326
Ecuador	Female	1982	1982356	775179	228453	322057	1207294	0.391039	0.115243	0.162462	0.60902	0.407085	0.122802	0.162018	0.634695
Ecuador	Female	1983	2049048	815525	226027	368337	1240773	0.398002	0.110308	0.17976	0.605536	0.414676	0.117719	0.180805	0.632556
Ecuador	Female	1984	2118418	858217	223514	412038	1277705	0.405122	0.10551	0.194503	0.603141	0.422384	0.112746	0.199153	0.629056
Ecuador	Female	1985	2190550	901866	220995	461437	1313783	0.411708	0.100886	0.210649	0.59975	0.429451	0.107929	0.213538	0.626311
Ecuador	Female	1986	2265301	949268	218406	512440	1352729	0.419047	0.0964135	0.226213	0.597152	0.437229	0.103225	0.232189	0.623452
Ecuador	Female	1987	2342479	996598	215720	569134	1395704	0.425446	0.0920906	0.242962	0.595823	0.443933	0.0986669	0.247628	0.621939
Ecuador	Female	1988	2422004	1048446	212966	622408	1440784	0.432883	0.0879298	0.256981	0.594873	0.451668	0.0942474	0.264399	0.620003
Ecuador	Female	1989	2503786	1103355	210120	687177	1490552	0.440675	0.083921	0.274455	0.595319	0.45973	0.0899646	0.279903	0.620416
Ecuador	Female	1990	2587610	1157327	207107	747454	1535299	0.447257	0.080038	0.288859	0.593327	0.466481	0.0858312	0.295303	0.61964
Ecuador	Female	1991	2673497	1212180	203828	809347	1580567	0.453406	0.0762402	0.30273	0.591198	0.472746	0.0817979	0.309843	0.618199
Ecuador	Female	1992	2761006	1270956	200366	870496	1629928	0.460323	0.0725701	0.315282	0.590339	0.479773	0.0778804	0.322904	0.61615
Ecuador	Female	1993	2848903	1329732	196582	936253	1682075	0.466752	0.0690027	0.328636	0.590429	0.486217	0.074067	0.33338	0.615475
Ecuador	Female	1994	2935600	1392306	192221	996795	1732393	0.474283	0.0654793	0.339554	0.590132	0.493707	0.0702607	0.345653	0.614253
Ecuador	Female	1995	3019942	1456494	186993	1070571	1786708	0.482292	0.0619196	0.354501	0.591636	0.501554	0.0663906	0.360992	0.614653
Ecuador	Female	1996	3101471	1522374	181221	1145746	1840562	0.490855	0.0584307	0.36942	0.593448	0.509821	0.0625773	0.376609	0.616
Ecuador	Female	1997	3180409	1591963	174848	1226331	1897402	0.500553	0.0549765	0.385589	0.596591	0.519112	0.058786	0.391313	0.619556
Ecuador	Female	1998	3257158	1659910	168440	1301782	1952828	0.509619	0.0517138	0.399668	0.59955	0.527612	0.0552346	0.405647	0.622468
Ecuador	Female	1999	3332426	1728304	162167	1377542	2012508	0.518632	0.0486633	0.413375	0.603917	0.535955	0.0519381	0.420801	0.624968
Ecuador	Female	2000	3406810	1795592	156410	1458415	2073130	0.52706	0.045911	0.428088	0.608525	0.543631	0.0489789	0.436095	0.627393
Ecuador	Female	2001	3480470	1865361	151428	1538054	2134533	0.535951	0.0435078	0.44191	0.613289	0.551731	0.0463664	0.450254	0.631846
Ecuador	Female	2002	3553418	1935839	147777	1616132	2200741	0.544782	0.0415873	0.45481	0.619331	0.559734	0.0442285	0.462645	0.637371
Ecuador	Female	2003	3625971	2005142	146349	1688965	2266490	0.552995	0.0403612	0.465797	0.625071	0.567095	0.0427771	0.472531	0.642706
Ecuador	Female	2004	3698471	2075266	147472	1760684	2340728	0.561114	0.0398739	0.476057	0.632891	0.574368	0.0420322	0.483662	0.648811
Ecuador	Female	2005	3771268	2145644	151756	1825832	2419023	0.568945	0.0402401	0.484143	0.641435	0.581367	0.0421211	0.490395	0.656393
Ecuador	Female	2006	3844415	2215948	159280	1873769	2502431	0.576407	0.0414314	0.4874	0.650926	0.58802	0.0430227	0.494952	0.664817
Ecuador	Female	2007	3918182	2285837	170092	1917176	2590672	0.583392	0.043411	0.489302	0.661192	0.594222	0.0447162	0.496704	0.674311
Ecuador	Female	2008	3993384	2358561	183883	1953993	2687030	0.590617	0.0460469	0.489308	0.67287	0.600698	0.0470807	0.496129	0.684167
El Salvador	Female	1980	1032398	305354	114068	100484	539657	0.295772	0.110489	0.0973311	0.522722	0.2987	0.116455	0.0916566	0.540945
El Salvador	Female	1981	1052871	321842	111889	116508	551606	0.30568	0.10627	0.110658	0.523907	0.309091	0.11203	0.104578	0.541568
El Salvador	Female	1982	1071307	337495	109261	132802	561360	0.315031	0.101989	0.123962	0.523995	0.318823	0.107469	0.118636	0.539309
El Salvador	Female	1983	1089058	353529	106485	150657	571274	0.324619	0.0977773	0.138337	0.524558	0.328769	0.102963	0.133672	0.538796
El Salvador	Female	1984	1108035	370491	103712	171244	580697	0.334368	0.0935998	0.154547	0.524078	0.338921	0.098521	0.150703	0.538549
El Salvador	Female	1985	1129676	388731	101033	192568	592603	0.344109	0.0894357	0.170463	0.524578	0.34916	0.094149	0.167126	0.538502
El Salvador	Female	1986	1154414	408115	98492.2	216088	605036	0.353526	0.0853179	0.187184	0.524106	0.359185	0.0898817	0.184777	0.540448
El Salvador	Female	1987	1182054	429390	96116.5	242377	621393	0.363258	0.0813132	0.205048	0.525689	0.369662	0.0857748	0.205085	0.541756
El Salvador	Female	1988	1212619	452494	93934.5	272382	637883	0.373155	0.0774641	0.224623	0.526038	0.380414	0.0818516	0.223446	0.543314
El Salvador	Female	1989	1245949	477752	91961.6	301773	659430	0.383444	0.0738085	0.242204	0.529259	0.391644	0.0781336	0.242101	0.544866
El Salvador	Female	1990	1281886	505945	90201.4	333838	682314	0.394688	0.0703662	0.260427	0.532274	0.403916	0.0746217	0.262325	0.547904
El Salvador	Female	1991	1320358	536225	88509.5	367555	706766	0.406121	0.0670344	0.278375	0.535283	0.416402	0.0711948	0.282175	0.553064
El Salvador	Female	1992	1361362	570177	86951.1	405896	735716	0.418828	0.0638707	0.298154	0.540426	0.430245	0.067904	0.3038	0.559026
El Salvador	Female	1993	1404834	606653	85183.7	445067	767792	0.431832	0.0606361	0.316811	0.546536	0.444433	0.0644929	0.322867	0.565145
El Salvador	Female	1994	1450686	645640	83108.8	486724	799476	0.445058	0.0572893	0.335513	0.551102	0.458907	0.0609207	0.341565	0.571096
El Salvador	Female	1995	1498707	688522	80651.6	530226	837094	0.459411	0.0538141	0.353789	0.558544	0.47461	0.0571557	0.360131	0.57863
El Salvador	Female	1996	1549005	734138	77756.4	577350	876861	0.473942	0.0501977	0.372723	0.56608	0.490532	0.0531976	0.382045	0.586931
El Salvador	Female	1997	1601149	782944	74283.5	631807	919357	0.488989	0.0463939	0.394596	0.574186	0.506952	0.0489987	0.40574	0.594756
El Salvador	Female	1998	1653696	834306	70284.1	688825	962689	0.50451	0.0425012	0.416537	0.582144	0.523642	0.0446668	0.430913	0.603058
El Salvador	Female	1999	1704794	886952	65891.9	750447	1007942	0.520269	0.0386509	0.440198	0.59124	0.54014	0.0403594	0.456488	0.61225
El Salvador	Female	2000	1753139	941063	61269.2	816125	1053517	0.536787	0.0349483	0.465522	0.600932	0.55685	0.0361864	0.482034	0.62116
El Salvador	Female	2001	1798134	995518	56792.6	880466	1100476	0.55364	0.0315842	0.489656	0.61201	0.573269	0.0323721	0.506448	0.630646
El Salvador	Female	2002	1840182	1048312	52980.1	939460	1146725	0.569679	0.0287907	0.510526	0.623158	0.588307	0.0292099	0.526927	0.641234
El Salvador	Female	2003	1880212	1099165	50194.3	993894	1192243	0.584596	0.0266961	0.528607	0.6341	0.601847	0.0268522	0.544941	0.650653
El Salvador	Female	2004	1919673	1148261	48741.1	1046921	1238229	0.598154	0.0253903	0.545364	0.645021	0.613913	0.0253895	0.560331	0.660422
El Salvador	Female	2005	1959662	1197248	48750.3	1096556	1287736	0.610946	0.0248769	0.559564	0.657121	0.625306	0.0248177	0.574027	0.671459
El Salvador	Female	2006	2000417	1244516	50506.4	1141857	1339809	0.622128	0.0252479	0.570809	0.669765	0.635283	0.0252123	0.58404	0.682445
El Salvador	Female	2007	2041734	1292446	53809.2	1185605	1395725	0.633014	0.0263546	0.580685	0.683598	0.645144	0.0263908	0.592745	0.696058
El Salvador	Female	2008	2083735	1341249	58652.9	1225735	1454204	0.643676	0.0281479	0.588239	0.697883	0.654939	0.0282631	0.598845	0.710005
Equatorial Guinea	Female	1980	55636	4964	4379.46	381	16915	0.0892204	0.0787164	0.00684956	0.304023	0.0911487	0.0803857	0.00668955	0.306341
Equatorial Guinea	Female	1981	58960	5401	4608.72	455	17944	0.0915985	0.0781669	0.00771942	0.304344	0.0936269	0.079778	0.00775547	0.306847
Equatorial Guinea	Female	1982	63696	5980	4947.88	557	19489	0.0938844	0.0776796	0.00875068	0.305972	0.0960095	0.0792324	0.0087318	0.308295
Equatorial Guinea	Female	1983	69125	6646	5341.46	665	21081	0.096139	0.0772724	0.00962176	0.304964	0.0983571	0.0787659	0.00991915	0.30775
Equatorial Guinea	Female	1984	74266	7360	5739.82	817	22783	0.0991025	0.0772873	0.0110029	0.306772	0.101445	0.0787407	0.011071	0.307806
Equatorial Guinea	Female	1985	78404	7960	6044.82	931	23981	0.101524	0.0770983	0.0118801	0.305864	0.10397	0.0785094	0.0122786	0.310767
Equatorial Guinea	Female	1986	81262	8456	6262.67	1030	24883	0.104064	0.0770677	0.0126698	0.306208	0.106622	0.0784419	0.0131219	0.309806
Equatorial Guinea	Female	1987	83039	8890	6421.46	1136	25646	0.107059	0.0773307	0.0136787	0.308845	0.109755	0.0786842	0.0141052	0.313012
Equatorial Guinea	Female	1988	84095	9294	6548.1	1270	26169	0.110518	0.0778655	0.0151067	0.311188	0.113383	0.0792131	0.0156451	0.318583
Equatorial Guinea	Female	1989	85001	9717	6682.08	1416	26937	0.114315	0.0786117	0.0166541	0.316906	0.117377	0.079968	0.0172221	0.322524
Equatorial Guinea	Female	1990	86181	10239	6866.04	1567	27872	0.118811	0.07967	0.0181841	0.323407	0.12212	0.081049	0.0185321	0.328946
Equatorial Guinea	Female	1991	87714	10811	7082.91	1693	28772	0.123248	0.08075	0.0193069	0.328018	0.126822	0.082151	0.0200791	0.331665
Equatorial Guinea	Female	1992	89465	11487	7347.95	1827	29809	0.128397	0.0821321	0.0204231	0.333196	0.132289	0.0835703	0.021685	0.336448
Equatorial Guinea	Female	1993	91379	12251	7651.09	2059	30882	0.134066	0.0837292	0.0225312	0.337953	0.138319	0.0852152	0.0237991	0.342454
Equatorial Guinea	Female	1994	93364	13033	7962.99	2306	32255	0.139591	0.0852898	0.0246995	0.345471	0.1442	0.0868212	0.0257735	0.349291
Equatorial Guinea	Female	1995	95336	13997	8333.02	2571	33798	0.146813	0.0874068	0.0269727	0.354511	0.151864	0.0889917	0.0285289	0.35994
Equatorial Guinea	Female	1996	97309	15155	8757.21	2919	35417	0.155736	0.0899938	0.0300015	0.363965	0.161316	0.0916524	0.0314682	0.370176
Equatorial Guinea	Female	1997	99336	16860	9333.6	3380	37737	0.169724	0.0939599	0.0340237	0.379891	0.176107	0.0957367	0.0362531	0.390032
Equatorial Guinea	Female	1998	101408	18763	9947.81	3968	40604	0.18502	0.0980969	0.0391286	0.4004	0.19228	0.0999763	0.0411599	0.414164
Equatorial Guinea	Female	1999	103529	21063	10638.5	4724	44612	0.203452	0.102759	0.0456277	0.43091	0.211775	0.104736	0.0480041	0.442352
Equatorial Guinea	Female	2000	105700	23528	11341.1	5557	48327	0.222596	0.107295	0.0525728	0.45721	0.23205	0.109344	0.0554277	0.471589
Equatorial Guinea	Female	2001	107923	26394	12103.5	6693	52643	0.244559	0.11215	0.0620165	0.487784	0.255337	0.114243	0.0664003	0.50344
Equatorial Guinea	Female	2002	110206	29366	12864.4	7926	57004	0.266462	0.11673	0.0719187	0.517247	0.2786	0.118844	0.0762442	0.532924
Equatorial Guinea	Female	2003	112568	32352	13602.8	9264	61231	0.287397	0.120841	0.0822938	0.543946	0.30089	0.122955	0.0867103	0.559398
Equatorial Guinea	Female	2004	115030	35461	14354.2	10605	65233	0.30828	0.124786	0.0921933	0.567093	0.323177	0.126888	0.0969357	0.583888
Equatorial Guinea	Female	2005	117619	38464	15089.2	11770	69275	0.327024	0.128289	0.100071	0.588976	0.343259	0.130381	0.106413	0.601857
Equatorial Guinea	Female	2006	120339	41243	15806.9	12979	73072	0.342724	0.131353	0.107853	0.607215	0.360186	0.133455	0.113418	0.621856
Equatorial Guinea	Female	2007	123194	44007	16554.8	14193	76874	0.357221	0.13438	0.11521	0.624007	0.375888	0.136506	0.120998	0.640205
Equatorial Guinea	Female	2008	126177	46761	17329.1	15121	80805	0.370595	0.13734	0.119838	0.640406	0.390425	0.139491	0.126614	0.655144
Ethiopia	Female	1980	8309502	279304	215575	49167	843996	0.0336126	0.0259432	0.00591693	0.10157	0.0339395	0.0279459	0.00521749	0.108391
Ethiopia	Female	1981	8524559	289261	208930	57221	824660	0.0339326	0.0245092	0.00671248	0.0967393	0.0342466	0.0264146	0.00595767	0.103766
Ethiopia	Female	1982	8783749	301877	203811	66418	815947	0.0343676	0.0232032	0.0075615	0.0928928	0.0346777	0.0250255	0.00675848	0.0998666
Ethiopia	Female	1983	9077126	316294	199774	77210	817635	0.0348451	0.0220085	0.00850599	0.0900764	0.0351564	0.0237586	0.00765248	0.0960134
Ethiopia	Female	1984	9388785	329764	195076	88573	817793	0.0351232	0.0207775	0.00943395	0.0871032	0.0354252	0.0224475	0.00851976	0.0926012
Ethiopia	Female	1985	9706990	343669	190698	99384	815117	0.0354043	0.0196454	0.0102384	0.0839722	0.0357005	0.0212452	0.00938445	0.0893429
Ethiopia	Female	1986	10028883	361250	187847	114727	823265	0.036021	0.0187306	0.0114396	0.0820894	0.0363369	0.0202869	0.0105365	0.0875373
Ethiopia	Female	1987	10358002	378193	184597	129949	836505	0.0365122	0.0178217	0.0125457	0.0807593	0.0368421	0.019332	0.0116198	0.0852175
Ethiopia	Female	1988	10696448	400098	183164	147147	850704	0.0374047	0.0171238	0.0137566	0.0795314	0.0377792	0.0186149	0.0128394	0.083906
Ethiopia	Female	1989	11048191	420847	181046	165824	862552	0.0380919	0.016387	0.0150092	0.0780718	0.0384994	0.01785	0.0140087	0.0823424
Ethiopia	Female	1990	11415724	443509	179152	187430	876650	0.0388507	0.0156935	0.0164186	0.0767932	0.0392987	0.0171337	0.015279	0.0807024
Ethiopia	Female	1991	11799729	463494	175772	206748	889180	0.03928	0.0148963	0.0175214	0.0753559	0.0397463	0.0162971	0.0162003	0.0788394
Ethiopia	Female	1992	12197717	487154	172898	227374	900746	0.0399381	0.0141747	0.0186407	0.0738455	0.0404413	0.0155491	0.017407	0.0786411
Ethiopia	Female	1993	12605353	517433	171465	252590	923343	0.0410487	0.0136026	0.0200383	0.0732501	0.0416241	0.0149729	0.0190441	0.0780614
Ethiopia	Female	1994	13016812	551679	170238	283964	944964	0.042382	0.0130784	0.0218152	0.0725957	0.0430486	0.0144545	0.0207612	0.0774515
Ethiopia	Female	1995	13428164	588505	168578	318322	972945	0.0438262	0.012554	0.0237056	0.0724555	0.0445925	0.0139383	0.0225532	0.0767241
Ethiopia	Female	1996	13838235	633198	167870	356811	1009690	0.0457571	0.0121309	0.0257844	0.0729638	0.0466607	0.0135379	0.0248573	0.0780367
Ethiopia	Female	1997	14249026	682516	167112	400823	1052241	0.0478991	0.011728	0.0281298	0.0738465	0.0489551	0.0131608	0.0274235	0.0792225
Ethiopia	Female	1998	14663811	734975	165666	451019	1095649	0.0501217	0.0112976	0.0307573	0.0747179	0.0513332	0.0127553	0.0300181	0.0798632
Ethiopia	Female	1999	15087418	797920	165347	509551	1151735	0.0528864	0.0109593	0.0337732	0.0763374	0.0542959	0.0124622	0.0333205	0.0818669
Ethiopia	Female	2000	15523837	868283	165915	574961	1223695	0.0559323	0.0106878	0.0370373	0.0788268	0.057564	0.012243	0.0368595	0.0843891
Ethiopia	Female	2001	15974236	947912	168734	646395	1306553	0.05934	0.0105629	0.0404649	0.0817912	0.0612316	0.0121846	0.0403679	0.0881991
Ethiopia	Female	2002	16439083	1031491	174232	720635	1399746	0.0627462	0.0105986	0.0438367	0.0851474	0.0649085	0.0122972	0.0437201	0.0917166
Ethiopia	Female	2003	16920897	1113811	183220	788840	1511707	0.0658246	0.010828	0.0466193	0.0893397	0.0682421	0.012599	0.0462598	0.0956504
Ethiopia	Female	2004	17422440	1203902	199002	856399	1632747	0.0691007	0.0114222	0.0491549	0.0937151	0.0718111	0.0132836	0.0488519	0.100595
Ethiopia	Female	2005	17945915	1302820	223797	921257	1785096	0.072597	0.0124706	0.0513352	0.0994709	0.0756426	0.0144522	0.0512219	0.107292
Ethiopia	Female	2006	18492355	1410661	259957	971026	1978648	0.0762835	0.0140575	0.0525096	0.106998	0.0797048	0.0162005	0.0525341	0.115707
Ethiopia	Female	2007	19062256	1531571	310129	1019211	2220279	0.0803457	0.0162693	0.0534675	0.116475	0.0842038	0.0186419	0.0538374	0.125775
Ethiopia	Female	2008	19656481	1668650	376168	1050601	2507807	0.0848906	0.0191371	0.053448	0.127582	0.0892579	0.0218171	0.0538022	0.138709
Eritrea	Female	1980	578094	17117	12646	3034	50029	0.0296096	0.0218754	0.00524909	0.0865419	0.0315107	0.0242235	0.00517301	0.0953117
Eritrea	Female	1981	591532	17879	12270.5	3650	49961	0.0302248	0.0207435	0.0061708	0.0844599	0.0321369	0.0229756	0.00602915	0.0928591
Eritrea	Female	1982	601626	18617	11867.2	4297	49427	0.0309447	0.0197252	0.00714164	0.0821553	0.032931	0.0219089	0.00701225	0.0897453
Eritrea	Female	1983	609924	19239	11394.4	4958	48222	0.031544	0.0186817	0.0081289	0.0790623	0.033634	0.0208501	0.00802998	0.0873914
Eritrea	Female	1984	618726	19901	10936.9	5707	47043	0.0321649	0.0176765	0.00922368	0.0760318	0.0343809	0.0198555	0.00910752	0.0848979
Eritrea	Female	1985	629570	20795	10588.5	6522	47006	0.0330302	0.0168187	0.0103597	0.0746632	0.0353993	0.0190313	0.0102944	0.0833479
Eritrea	Female	1986	643621	21970	10361.1	7478	46969	0.0341353	0.0160982	0.0116184	0.0729767	0.036686	0.0183666	0.0116024	0.0821635
Eritrea	Female	1987	660091	23248	10143.4	8594	47524	0.0352196	0.0153666	0.0130188	0.0719956	0.0379594	0.0176906	0.0130744	0.0813218
Eritrea	Female	1988	676299	24697	9963.09	9864	47844	0.0365177	0.0147318	0.0145859	0.0707445	0.0394681	0.0171195	0.0147504	0.0805046
Eritrea	Female	1989	688444	26021	9703.41	11272	48208	0.0377964	0.0140947	0.0163733	0.0700253	0.0409418	0.0165313	0.0164889	0.080038
Eritrea	Female	1990	694151	27139	9370.09	12532	48206	0.0390962	0.0134986	0.018054	0.0694458	0.0424172	0.0159696	0.0180948	0.0800315
Eritrea	Female	1991	692254	28127	8975.67	13778	48134	0.0406314	0.0129659	0.0199031	0.0695321	0.044119	0.0154592	0.0201347	0.0801318
Eritrea	Female	1992	684637	29163	8591.28	15058	48172	0.0425962	0.0125487	0.0219942	0.0703612	0.0462664	0.0150661	0.0225601	0.0810896
Eritrea	Female	1993	675665	30303	8229.91	16578	48480	0.0448492	0.0121805	0.0245357	0.0717521	0.0487363	0.0147342	0.025141	0.0826526
Eritrea	Female	1994	671431	31912	7995.57	18516	49452	0.0475288	0.0119083	0.0275775	0.0736515	0.0517491	0.0145437	0.0283492	0.0854854
Eritrea	Female	1995	676345	33988	7905.48	20623	51335	0.0502528	0.0116885	0.0304915	0.0759006	0.0549467	0.014459	0.0314782	0.0881344
Eritrea	Female	1996	691670	36904	8015.44	23193	54385	0.0533542	0.0115885	0.0335313	0.0786288	0.058747	0.0145702	0.0352705	0.0924441
Eritrea	Female	1997	716202	40639	8310.34	26311	58836	0.0567428	0.0116033	0.0367375	0.0821505	0.0630527	0.0148593	0.0387129	0.0971365
Eritrea	Female	1998	748840	45053	8760.68	30002	64422	0.0601641	0.011699	0.0400644	0.0860286	0.0675371	0.0152661	0.0423965	0.102786
Eritrea	Female	1999	787530	50232	9384.97	33808	71199	0.0637842	0.011917	0.0429297	0.0904081	0.0723165	0.0158251	0.045828	0.109424
Eritrea	Female	2000	830521	55490	10088.5	37501	77964	0.0668133	0.0121472	0.045153	0.0938736	0.0763872	0.0163637	0.0489506	0.114712
Eritrea	Female	2001	877918	61695	11079.8	41934	86412	0.0702743	0.0126206	0.047765	0.0984285	0.0809213	0.0171574	0.0521816	0.120601
Eritrea	Female	2002	929623	68828	12439.3	46693	96292	0.074039	0.013381	0.0502278	0.103582	0.0857726	0.0182553	0.0551215	0.127732
Eritrea	Female	2003	983340	76208	14203.5	51165	107326	0.0774988	0.0144441	0.0520318	0.109144	0.0902027	0.0196505	0.0570742	0.134609
Eritrea	Female	2004	1036178	83795	16452.6	55216	119735	0.0808693	0.0158782	0.0532882	0.115554	0.094476	0.0214341	0.0589371	0.142655
Eritrea	Female	2005	1086050	91776	19340.8	58859	134268	0.0845042	0.0178084	0.0541951	0.12363	0.0990272	0.0237691	0.0597375	0.153033
Eritrea	Female	2006	1131854	100025	22888.1	61418	150589	0.0883728	0.0202218	0.0542632	0.133047	0.103811	0.0266426	0.059976	0.163536
Eritrea	Female	2007	1174000	108834	27236.8	63291	169814	0.0927038	0.0232	0.0539107	0.144646	0.109084	0.0301465	0.0599961	0.176616
Eritrea	Female	2008	1213820	118051	32331	64799	191262	0.0972557	0.0266357	0.0533847	0.15757	0.114521	0.0341339	0.0589645	0.192791
Estonia	Female	1980	584655	307388	45634.8	212057	392916	0.52576	0.0780542	0.362705	0.672047	0.493527	0.0778758	0.334785	0.641837
Estonia	Female	1981	587932	306387	43196.4	216881	386384	0.521127	0.0734718	0.368888	0.657192	0.488663	0.0732528	0.340022	0.627064
Estonia	Female	1982	591134	305559	40856.8	220636	380790	0.516903	0.0691159	0.373241	0.644169	0.484053	0.0688479	0.344244	0.612944
Estonia	Female	1983	594295	304593	38653.6	223921	374445	0.512529	0.0650411	0.376784	0.630066	0.479204	0.0646984	0.346619	0.599295
Estonia	Female	1984	597456	303268	36607.2	226783	369574	0.507598	0.0612718	0.37958	0.618579	0.473819	0.0608275	0.349535	0.586408
Estonia	Female	1985	600591	301586	34736.8	229329	363870	0.502149	0.0578376	0.381838	0.605854	0.468011	0.0572786	0.350397	0.573395
Estonia	Female	1986	603885	300160	33018.7	230940	359200	0.497049	0.0546771	0.382425	0.594815	0.462693	0.0540255	0.35045	0.561264
Estonia	Female	1987	607188	298342	31453.1	231669	355048	0.491351	0.0518012	0.381545	0.584741	0.456892	0.0510595	0.350679	0.550673
Estonia	Female	1988	609748	295553	30011.6	232937	350333	0.484713	0.0492197	0.382022	0.574554	0.45017	0.0483901	0.350248	0.540418
Estonia	Female	1989	610561	291953	28557.3	232232	344556	0.478172	0.0467722	0.380358	0.564327	0.443389	0.0458863	0.350437	0.528354
Estonia	Female	1990	608986	286911	27147.3	230638	336898	0.471128	0.0445778	0.378725	0.553212	0.435851	0.0436328	0.347641	0.51832
Estonia	Female	1991	604688	279569	25839.1	226904	327440	0.462336	0.0427313	0.375241	0.541503	0.426302	0.0417071	0.342454	0.504275
Estonia	Female	1992	598103	270383	24741.1	219706	316386	0.452067	0.0413659	0.367338	0.528983	0.415076	0.0402257	0.335441	0.491876
Estonia	Female	1993	590292	261331	23863.8	213695	306502	0.442714	0.0404271	0.362015	0.519239	0.404614	0.0391779	0.327716	0.479525
Estonia	Female	1994	582759	253595	23110.2	208387	297176	0.435162	0.0396565	0.357586	0.509947	0.395941	0.0383158	0.320982	0.470364
Estonia	Female	1995	576608	248488	22486.2	204294	290450	0.430947	0.0389975	0.354304	0.503722	0.390653	0.0376198	0.318754	0.462022
Estonia	Female	1996	572185	246665	22117.4	203049	287984	0.431093	0.0386543	0.354866	0.503305	0.389762	0.0372949	0.317348	0.460032
Estonia	Female	1997	569248	246213	22225	201901	287133	0.432523	0.0390427	0.35468	0.504408	0.390315	0.0376763	0.316137	0.460812
Estonia	Female	1998	567609	247738	22793.6	202504	289809	0.436459	0.0401572	0.356767	0.510579	0.393449	0.0387841	0.317325	0.465222
Estonia	Female	1999	566868	250982	23864.9	202591	294869	0.442753	0.0420996	0.357387	0.520172	0.398981	0.0407183	0.317947	0.474051
Estonia	Female	2000	566697	254699	25273.1	203163	301493	0.449445	0.0445973	0.358503	0.532018	0.405007	0.0432021	0.319124	0.486419
Estonia	Female	2001	567089	259286	27057.8	203612	308924	0.457223	0.0477134	0.359048	0.544754	0.412182	0.0463296	0.319463	0.49875
Estonia	Female	2002	568109	263795	29190.9	203397	317623	0.46434	0.0513826	0.358025	0.559088	0.418857	0.0500173	0.318965	0.512684
Estonia	Female	2003	569576	268366	31606.2	203636	326007	0.471168	0.0554907	0.357522	0.572367	0.425404	0.0541624	0.316745	0.526134
Estonia	Female	2004	571273	272224	34289.7	201605	334232	0.476522	0.0600232	0.352906	0.585065	0.430702	0.0587352	0.312755	0.539449
Estonia	Female	2005	573006	275676	37071.1	198307	341765	0.481106	0.0646958	0.346081	0.596442	0.435425	0.0634731	0.307147	0.552445
Estonia	Female	2006	574714	277918	40073.4	193934	349229	0.483577	0.0697276	0.337443	0.607658	0.438275	0.0685448	0.299746	0.564638
Estonia	Female	2007	576316	280354	43228	189811	356955	0.486459	0.0750074	0.329352	0.619374	0.441667	0.0739033	0.290944	0.577745
Estonia	Female	2008	577606	282119	46501.1	184378	364256	0.488429	0.0805066	0.319211	0.630631	0.44418	0.0794622	0.281918	0.590138
Fiji	Female	1980	155695	41776	18089.1	10921	78890	0.268321	0.116183	0.0701462	0.506694	0.292113	0.127108	0.0732684	0.547763
Fiji	Female	1981	160621	45739	18110.5	13407	82176	0.284762	0.112753	0.0834698	0.511615	0.310571	0.123339	0.0885439	0.555474
Fiji	Female	1982	165973	49780	18061.6	16405	85920	0.299927	0.108823	0.0988416	0.517673	0.327806	0.119076	0.105313	0.559154
Fiji	Female	1983	171325	53597	17922.2	19649	89197	0.312837	0.10461	0.114687	0.520628	0.342524	0.11449	0.123846	0.564353
Fiji	Female	1984	176095	57729	17695	23631	92413	0.327827	0.100485	0.134195	0.524791	0.359148	0.109851	0.147036	0.568843
Fiji	Female	1985	179888	61973	17344.2	28272	95751	0.34451	0.0964164	0.157166	0.532281	0.377	0.105111	0.173014	0.574835
Fiji	Female	1986	182522	65837	16866.7	33096	98317	0.36071	0.0924089	0.181325	0.538657	0.393571	0.100322	0.199093	0.57883
Fiji	Female	1987	184183	69298	16299.7	37697	100198	0.376244	0.0884973	0.204671	0.544014	0.408715	0.0955712	0.222641	0.5834
Fiji	Female	1988	185314	72680	15683.5	42193	101985	0.392198	0.084632	0.227682	0.550335	0.423742	0.0908342	0.245797	0.587891
Fiji	Female	1989	186546	76306	15061.1	46727	104274	0.409049	0.0807366	0.250484	0.558971	0.43943	0.086077	0.269295	0.593363
Fiji	Female	1990	188337	80461	14431.1	51827	106707	0.427218	0.0766241	0.275183	0.566573	0.456463	0.081108	0.293673	0.60015
Fiji	Female	1991	190839	85150	13793.8	57461	110203	0.446187	0.0722797	0.301097	0.577464	0.47435	0.0759215	0.318156	0.607533
Fiji	Female	1992	193913	90048	13140.6	62891	113595	0.464373	0.0677653	0.324325	0.585804	0.491399	0.0706253	0.343514	0.614482
Fiji	Female	1993	197367	95344	12426.6	69506	117763	0.483082	0.0629621	0.352166	0.596669	0.508979	0.0650868	0.371664	0.622898
Fiji	Female	1994	200883	100649	11682.6	76148	121560	0.501035	0.0581564	0.379067	0.605129	0.525752	0.0596826	0.397536	0.630865
Fiji	Female	1995	204244	105920	10898.9	82870	125169	0.518597	0.0533624	0.405739	0.612842	0.542099	0.0544402	0.423983	0.637329
Fiji	Female	1996	207400	111226	10100.8	89665	128951	0.536288	0.0487018	0.432329	0.621751	0.558599	0.0495008	0.451969	0.645873
Fiji	Female	1997	210431	116342	9338.92	96492	133058	0.552876	0.04438	0.458547	0.63231	0.574097	0.0450868	0.478014	0.654079
Fiji	Female	1998	213408	121253	8684.46	102895	137146	0.568174	0.0406942	0.482153	0.642649	0.588455	0.0414351	0.501763	0.663694
Fiji	Female	1999	216427	126609	8100.43	109626	141871	0.584994	0.037428	0.506528	0.655513	0.604529	0.0382406	0.525611	0.675784
Fiji	Female	2000	219564	132169	7658.98	116493	147018	0.601963	0.0348827	0.530566	0.66959	0.62091	0.0357426	0.547417	0.689178
Fiji	Female	2001	222831	137910	7393.33	123078	152237	0.618898	0.0331791	0.552336	0.683196	0.637399	0.0340202	0.569183	0.702678
Fiji	Female	2002	226190	143820	7295.71	129207	157901	0.635836	0.0322548	0.571232	0.698091	0.653964	0.0330014	0.587978	0.717398
Fiji	Female	2003	229582	149492	7366.01	134817	163586	0.651146	0.0320845	0.587226	0.712538	0.668819	0.0326942	0.603015	0.730908
Fiji	Female	2004	232916	155026	7568.39	140048	169193	0.665587	0.0324941	0.601283	0.726414	0.68261	0.0329623	0.615976	0.744103
Fiji	Female	2005	236133	160380	7873.9	144403	174708	0.679193	0.0333452	0.611534	0.739873	0.69531	0.0336845	0.626711	0.755955
Fiji	Female	2006	239208	165598	8258.36	148398	180394	0.692275	0.0345238	0.620372	0.75413	0.70719	0.0347526	0.634698	0.768812
Fiji	Female	2007	242173	170472	8731.11	151948	185834	0.703929	0.0360532	0.627435	0.767362	0.71742	0.0362104	0.640567	0.781135
Fiji	Female	2008	245072	175202	9275.7	155264	191593	0.7149	0.0378489	0.633546	0.781783	0.726921	0.0379671	0.645945	0.793155
Finland	Female	1980	1807221	802743	80113.3	637746	951193	0.444187	0.0443296	0.352888	0.526329	0.415646	0.0444982	0.324539	0.499387
Finland	Female	1981	1823839	813574	74177.2	659193	952356	0.446078	0.0406709	0.361432	0.522171	0.41667	0.0407978	0.332264	0.49439
Finland	Female	1982	1841405	825867	68997.1	682029	955714	0.448498	0.0374698	0.370385	0.519014	0.418168	0.0375624	0.340158	0.489985
Finland	Female	1983	1859227	837696	64640.9	703316	958281	0.450562	0.0347676	0.378284	0.515419	0.419302	0.0348209	0.346849	0.485376
Finland	Female	1984	1876273	849395	60889.1	722760	962462	0.452703	0.0324522	0.385211	0.512965	0.420575	0.0324739	0.353091	0.481573
Finland	Female	1985	1891795	860723	57807.1	742662	967707	0.454977	0.0305567	0.39257	0.511528	0.422069	0.0305523	0.35975	0.479772
Finland	Female	1986	1905644	871732	55361.5	757052	974621	0.457447	0.0290514	0.397268	0.511439	0.423892	0.0290255	0.36435	0.478861
Finland	Female	1987	1918064	882158	53411.8	773521	982776	0.459921	0.0278467	0.403282	0.512379	0.425805	0.0277998	0.369429	0.478852
Finland	Female	1988	1929173	894394	51756.8	789387	992758	0.463615	0.0268285	0.409184	0.514603	0.42886	0.0267656	0.374715	0.480579
Finland	Female	1989	1939204	908749	50384.2	805578	1005879	0.468619	0.0259819	0.415417	0.518707	0.432927	0.0259003	0.380577	0.483722
Finland	Female	1990	1948369	921376	49365.3	820978	1016351	0.472896	0.0253367	0.421367	0.521642	0.435837	0.0252154	0.385204	0.484675
Finland	Female	1991	1956667	932027	48612.6	833430	1023769	0.476334	0.0248446	0.425944	0.523221	0.437419	0.0246674	0.387932	0.484569
Finland	Female	1992	1964142	942337	48032.6	845547	1034501	0.47977	0.0244547	0.430492	0.526694	0.438589	0.0242184	0.390421	0.485454
Finland	Female	1993	1971141	950469	47555.1	855032	1042616	0.482192	0.0241257	0.433775	0.52894	0.438539	0.0238227	0.391414	0.485238
Finland	Female	1994	1978102	958605	47060.2	865475	1049360	0.484608	0.0237906	0.437528	0.530488	0.438533	0.0234291	0.392343	0.484696
Finland	Female	1995	1985358	967343	46525.4	874712	1057076	0.487238	0.0234343	0.440581	0.532436	0.438971	0.0230373	0.393599	0.484059
Finland	Female	1996	1993023	975677	45940.5	884279	1063293	0.489546	0.0230507	0.443687	0.533508	0.439395	0.0226317	0.395026	0.483742
Finland	Female	1997	2001085	985845	45299.6	895922	1071646	0.492655	0.0226375	0.447718	0.535532	0.440846	0.0222313	0.396526	0.484259
Finland	Female	1998	2009563	995642	44608.6	905612	1080256	0.495452	0.0221982	0.450651	0.537558	0.442155	0.0218186	0.398191	0.484218
Finland	Female	1999	2018426	1005757	44069.3	917284	1089224	0.498288	0.0218335	0.454455	0.53964	0.443537	0.0214992	0.400409	0.48476
Finland	Female	2000	2027631	1016464	43905.9	927736	1099894	0.501306	0.0216538	0.457547	0.542453	0.445045	0.0213783	0.402246	0.486121
Finland	Female	2001	2037250	1027206	44422.1	936664	1110469	0.504212	0.0218049	0.459769	0.545082	0.446384	0.0215922	0.403722	0.487964
Finland	Female	2002	2047260	1038013	45834.5	945949	1123254	0.507026	0.0223882	0.462056	0.548662	0.447625	0.0222369	0.403833	0.490284
Finland	Female	2003	2057379	1049138	48269.5	952984	1139401	0.509939	0.0234616	0.463203	0.553812	0.448996	0.0233724	0.403152	0.493822
Finland	Female	2004	2067237	1060980	51631.4	958647	1158646	0.513236	0.024976	0.463734	0.56048	0.450833	0.0249589	0.40175	0.498926
Finland	Female	2005	2076570	1072672	55963.4	961865	1179022	0.51656	0.0269499	0.463199	0.567774	0.452826	0.0270092	0.401017	0.505696
Finland	Female	2006	2085209	1083915	61425.3	959956	1199523	0.519811	0.0294576	0.460364	0.575253	0.454879	0.0295843	0.397555	0.511863
Finland	Female	2007	2093230	1094580	67931.1	955347	1223775	0.522914	0.0324528	0.456398	0.584635	0.456897	0.0326381	0.392385	0.520393
Finland	Female	2008	2100899	1104587	75414.6	951008	1249627	0.525769	0.0358963	0.452667	0.594806	0.458781	0.0361222	0.386847	0.52958
France	Female	1980	19574456	7330475	1.36914e+06	4714916	9973551	0.374492	0.0699454	0.240871	0.509519	0.346183	0.0669588	0.217134	0.476677
France	Female	1981	19764397	7441685	1.29753e+06	4930638	9947780	0.37652	0.0656501	0.249471	0.503318	0.348349	0.0626491	0.226755	0.471741
France	Female	1982	19956987	7555760	1.23149e+06	5161385	9917640	0.378602	0.0617074	0.258625	0.496951	0.350475	0.0586923	0.236373	0.466907
France	Female	1983	20149923	7666221	1170541	5361336	9907547	0.380459	0.0580916	0.266072	0.491692	0.35232	0.0550696	0.245458	0.460159
France	Female	1984	20340019	7761714	1.11536e+06	5569960	9914534	0.381598	0.0548358	0.273842	0.48744	0.353455	0.0517997	0.25303	0.454964
France	Female	1985	20525350	7861916	1.06647e+06	5750868	9890258	0.383034	0.0519586	0.280184	0.481856	0.354898	0.0489035	0.260415	0.45046
France	Female	1986	20702920	7955977	1.02403e+06	5924942	9903866	0.384293	0.0494631	0.286189	0.47838	0.356215	0.0463712	0.266779	0.44625
France	Female	1987	20874063	8063192	988059	6107549	9933149	0.386278	0.0473343	0.29259	0.475861	0.358261	0.0441936	0.272817	0.443795
France	Female	1988	21046234	8194287	957956	6309104	9996033	0.389347	0.0455167	0.299774	0.474956	0.36128	0.0423142	0.279147	0.442319
France	Female	1989	21229754	8341288	933347	6501260	10101382	0.392906	0.0439641	0.306233	0.475812	0.364553	0.0406807	0.284981	0.442659
France	Female	1990	21430943	8495736	913673	6704680	10216648	0.396424	0.0426333	0.31285	0.476724	0.367465	0.0392453	0.290888	0.443287
France	Female	1991	21654896	8669446	898330	6894378	10348235	0.400346	0.0414839	0.318375	0.47787	0.370414	0.0379794	0.295394	0.443407
France	Female	1992	21896550	8851281	886667	7079427	10516435	0.404232	0.0404935	0.323312	0.480278	0.373021	0.0368737	0.30003	0.44367
France	Female	1993	22139811	9028105	877523	7258433	10670094	0.407777	0.0396355	0.327845	0.481941	0.37508	0.035897	0.304353	0.443927
France	Female	1994	22362380	9184345	868495	7422719	10834788	0.410705	0.0388373	0.331929	0.48451	0.37645	0.0349961	0.30704	0.444651
France	Female	1995	22549093	9333589	859388	7574037	10962445	0.413923	0.0381119	0.335891	0.486159	0.378105	0.0341888	0.31033	0.445183
France	Female	1996	22692933	9472601	849497	7736665	11098076	0.417425	0.0374344	0.340928	0.489054	0.380049	0.0334576	0.313445	0.446178
France	Female	1997	22800941	9599372	840032	7908491	11179424	0.421008	0.036842	0.346849	0.490305	0.382062	0.0328292	0.317309	0.447166
France	Female	1998	22889194	9725634	831180	8039104	11308374	0.424901	0.0363132	0.351218	0.494049	0.384392	0.032282	0.321416	0.449031
France	Female	1999	22981124	9845051	825001	8151589	11408424	0.428397	0.0358991	0.354708	0.496426	0.38639	0.0318439	0.322925	0.449576
France	Female	2000	23093553	9973467	821928	8270865	11552103	0.431872	0.0355912	0.358146	0.500231	0.388445	0.0315016	0.326077	0.452448
France	Female	2001	23231532	10116309	822903	8432646	11704397	0.435456	0.0354218	0.362983	0.503815	0.390712	0.0313061	0.33025	0.454162
France	Female	2002	23389488	10269702	829213	8564793	11883594	0.439073	0.0354524	0.366181	0.508074	0.393124	0.031322	0.332196	0.455799
France	Female	2003	23560729	10412228	841858	8677966	12067379	0.441931	0.0357314	0.368323	0.512182	0.394884	0.0315801	0.333268	0.457974
France	Female	2004	23734343	10548238	857838	8797198	12198603	0.444429	0.0361433	0.370653	0.513964	0.396309	0.0319733	0.333215	0.460769
France	Female	2005	23902135	10684657	881012	8885853	12365445	0.447017	0.0368591	0.37176	0.517336	0.397781	0.0327149	0.332601	0.46304
France	Female	2006	24063120	10812913	913608	8925110	12557260	0.449356	0.0379671	0.370904	0.521847	0.398968	0.0338869	0.331671	0.465118
France	Female	2007	24219519	10929879	959856	8931686	12744070	0.451284	0.0396315	0.36878	0.52619	0.399735	0.0356239	0.327798	0.470207
France	Female	2008	24370052	11043709	1.02222e+06	8929164	12977850	0.453167	0.0419459	0.366399	0.532533	0.400446	0.038012	0.324093	0.476313
French Polynesia	Female	1980	34241	16347	5023.59	6376	25218	0.477409	0.146713	0.186195	0.736471	0.510415	0.144663	0.206826	0.759108
French Polynesia	Female	1981	35601	17513	5052.14	7400	26416	0.491927	0.14191	0.207862	0.742009	0.525834	0.138733	0.233128	0.762862
French Polynesia	Female	1982	37044	18767	5083.22	8427	27653	0.506623	0.137221	0.227485	0.746483	0.541461	0.132913	0.257427	0.767041
French Polynesia	Female	1983	38556	20093	5113.63	9551	28992	0.521141	0.132629	0.24772	0.751944	0.556841	0.12721	0.282811	0.772517
French Polynesia	Female	1984	40124	21502	5139.62	10923	30415	0.535883	0.128093	0.272222	0.758033	0.572317	0.121617	0.306394	0.778689
French Polynesia	Female	1985	41723	22975	5159.14	12302	31929	0.550662	0.123652	0.294839	0.765269	0.587621	0.116189	0.330514	0.783997
French Polynesia	Female	1986	43356	24494	5178.66	13687	33479	0.564949	0.119445	0.315684	0.772178	0.602211	0.111126	0.356956	0.788198
French Polynesia	Female	1987	45019	26075	5193.33	15264	35017	0.57921	0.115359	0.339046	0.777832	0.616565	0.106296	0.384499	0.795384
French Polynesia	Female	1988	46709	27582	5221.9	16795	36561	0.590518	0.111796	0.359557	0.782735	0.627688	0.10221	0.406216	0.800724
French Polynesia	Female	1989	48413	29285	5227.86	18591	38292	0.604895	0.107985	0.384003	0.790951	0.641666	0.097887	0.43068	0.807245
French Polynesia	Female	1990	50130	31037	5229.51	20205	40003	0.619136	0.104319	0.403044	0.797984	0.655179	0.093835	0.45494	0.813419
French Polynesia	Female	1991	51862	32709	5249.87	21667	41695	0.630697	0.101228	0.417773	0.803953	0.665749	0.0905281	0.472093	0.818623
French Polynesia	Female	1992	53608	34432	5268.45	23330	43391	0.642301	0.0982774	0.435204	0.809404	0.676102	0.0874771	0.488213	0.824012
French Polynesia	Female	1993	55341	36181	5281.05	24998	45159	0.653789	0.0954274	0.451703	0.816014	0.686042	0.0846789	0.504374	0.828835
French Polynesia	Female	1994	57039	38071	5259.79	26728	46958	0.667463	0.0922139	0.468589	0.823265	0.697791	0.0816782	0.521647	0.835391
French Polynesia	Female	1995	58686	39867	5244.87	28442	48652	0.679331	0.0893717	0.484646	0.829022	0.70742	0.079261	0.536771	0.840767
French Polynesia	Female	1996	60265	41748	5197.74	30401	50412	0.692745	0.086248	0.504463	0.836506	0.718234	0.0767361	0.551624	0.84738
French Polynesia	Female	1997	61793	43638	5140.67	32431	52154	0.706204	0.0831918	0.524833	0.844004	0.72885	0.0744158	0.566032	0.854454
French Polynesia	Female	1998	63326	45597	5074.96	34490	53963	0.720043	0.0801402	0.544646	0.852145	0.73981	0.0721692	0.579562	0.860505
French Polynesia	Female	1999	64943	47533	5036.3	36420	55795	0.731923	0.0775495	0.560792	0.859132	0.749069	0.0703698	0.593494	0.866559
French Polynesia	Female	2000	66704	49691	4989.42	38646	57818	0.744945	0.0747994	0.579366	0.866783	0.759838	0.068358	0.6061	0.873484
French Polynesia	Female	2001	68618	51960	4963.32	40774	60010	0.757237	0.0723326	0.594224	0.874545	0.770291	0.066549	0.62102	0.880296
French Polynesia	Female	2002	70665	54315	4956.84	43137	62375	0.76863	0.0701457	0.610443	0.882691	0.780211	0.0649424	0.63437	0.886982
French Polynesia	Female	2003	72811	56690	4978.52	45378	64781	0.778593	0.0683759	0.623236	0.889718	0.789087	0.0636531	0.643976	0.893646
French Polynesia	Female	2004	75011	59059	5025.12	47677	67195	0.787341	0.0669918	0.635606	0.895806	0.797111	0.0626404	0.654306	0.899718
French Polynesia	Female	2005	77220	61409	5087.32	50001	69655	0.795252	0.0658809	0.64751	0.902038	0.804615	0.0617957	0.663059	0.905872
French Polynesia	Female	2006	79440	63709	5176.46	52009	72093	0.801972	0.0651618	0.654696	0.907519	0.811286	0.0612231	0.670787	0.910896
French Polynesia	Female	2007	81664	65995	5281.32	54006	74475	0.808123	0.0646713	0.661325	0.911971	0.817639	0.0607893	0.678518	0.915772
French Polynesia	Female	2008	83847	68257	5393.69	56042	76830	0.814069	0.0643277	0.668389	0.916308	0.823715	0.0605125	0.684553	0.91977
Djibouti	Female	1980	76046	13107	8162.69	1937	32228	0.17236	0.107339	0.0254754	0.423799	0.184918	0.110143	0.0282038	0.438328
Djibouti	Female	1981	79330	13977	8444.81	2206	33583	0.176189	0.106452	0.0278126	0.423338	0.189091	0.108957	0.0310906	0.439369
Djibouti	Female	1982	81624	14760	8637.81	2549	34909	0.180829	0.105824	0.0312256	0.42768	0.194153	0.108032	0.0347508	0.437635
Djibouti	Female	1983	83684	15533	8815.04	2870	35582	0.18562	0.105337	0.0342997	0.4252	0.199383	0.107262	0.0389307	0.440543
Djibouti	Female	1984	86583	16570	9102.17	3246	37222	0.191382	0.105126	0.0374901	0.429905	0.205699	0.106777	0.0425076	0.443914
Djibouti	Female	1985	91040	17940	9551.5	3664	39437	0.197058	0.104915	0.0402407	0.433188	0.211951	0.106307	0.0456765	0.446929
Djibouti	Female	1986	97417	19789	10216	4278	42928	0.203141	0.104869	0.0439178	0.440657	0.218681	0.106011	0.0500404	0.449985
Djibouti	Female	1987	105340	22041	11050.6	5101	46810	0.209237	0.104904	0.0484254	0.444369	0.225449	0.105814	0.0547593	0.454565
Djibouti	Female	1988	113944	24617	11977.8	5932	51383	0.216047	0.10512	0.0520621	0.450948	0.233002	0.105801	0.059058	0.460669
Djibouti	Female	1989	121965	27025	12834.1	6752	55392	0.22158	0.105228	0.055357	0.45416	0.239132	0.1057	0.0625064	0.466706
Djibouti	Female	1990	128530	29166	13548.5	7652	59348	0.226923	0.105411	0.0595363	0.461747	0.245019	0.10569	0.0661987	0.473833
Djibouti	Female	1991	133289	30776	14057.7	8311	61941	0.230894	0.105468	0.0623539	0.464712	0.249362	0.105587	0.0699231	0.480313
Djibouti	Female	1992	136603	32110	14438.3	8860	63844	0.235059	0.105696	0.0648604	0.467371	0.253885	0.105678	0.0735248	0.484633
Djibouti	Female	1993	139172	33390	14765.7	9629	65775	0.23992	0.106097	0.0691884	0.472617	0.259134	0.105949	0.0773938	0.489321
Djibouti	Female	1994	142021	34690	15128.9	10132	67533	0.244261	0.106525	0.0713438	0.475513	0.263775	0.106285	0.0810159	0.493234
Djibouti	Female	1995	145901	36471	15639	10901	70316	0.249969	0.107189	0.0747179	0.481941	0.269873	0.106847	0.0851085	0.498349
Djibouti	Female	1996	151039	38602	16299.6	11671	73732	0.255575	0.107916	0.0772697	0.488163	0.27582	0.107495	0.0894999	0.504441
Djibouti	Female	1997	157163	41018	17092.1	12652	77991	0.260992	0.108754	0.0805031	0.496243	0.281514	0.108271	0.0922821	0.509475
Djibouti	Female	1998	163879	43803	17998.7	13585	82443	0.267288	0.109829	0.0828969	0.50307	0.28813	0.109287	0.0948196	0.515812
Djibouti	Female	1999	170584	46884	18971.4	14567	87394	0.274846	0.111214	0.0853965	0.512324	0.296084	0.110609	0.0986275	0.525865
Djibouti	Female	2000	176845	50009	19943	15725	92724	0.282785	0.112771	0.0889218	0.524326	0.304418	0.112124	0.101927	0.537321
Djibouti	Female	2001	182557	53118	20886.4	16912	97681	0.290967	0.114411	0.0926421	0.53507	0.31299	0.113738	0.105012	0.547419
Djibouti	Female	2002	187892	56443	21836.4	18264	102644	0.300399	0.116218	0.0972058	0.546294	0.322895	0.115518	0.108534	0.558668
Djibouti	Female	2003	193016	59850	22807.3	19656	107685	0.310076	0.118163	0.101837	0.557909	0.333059	0.117452	0.112977	0.56842
Djibouti	Female	2004	198201	63263	23806.8	21035	113476	0.319184	0.120114	0.10613	0.572529	0.342636	0.119435	0.119587	0.582423
Djibouti	Female	2005	203647	66989	24876	22351	118845	0.328945	0.122153	0.109756	0.583583	0.352949	0.121515	0.125394	0.594655
Djibouti	Female	2006	209379	70898	26013	23682	124194	0.338612	0.124239	0.113105	0.593156	0.363187	0.123653	0.127518	0.607097
Djibouti	Female	2007	215333	74556	27204.2	24644	129984	0.346235	0.126335	0.114446	0.603641	0.371236	0.125863	0.132225	0.617384
Djibouti	Female	2008	221498	78386	28481.8	26084	135880	0.353888	0.128587	0.11776	0.613459	0.379305	0.128235	0.135881	0.629547
Gabon	Female	1980	187312	30981	18157.9	5624	72922	0.165398	0.0969395	0.0300231	0.389306	0.17011	0.100076	0.0299742	0.399602
Gabon	Female	1981	190975	32631	17831.6	6820	73413	0.170864	0.0933711	0.0357139	0.384412	0.17619	0.0967237	0.0355805	0.396094
Gabon	Female	1982	194832	34378	17501.4	8112	74141	0.176449	0.0898282	0.0416375	0.380538	0.182427	0.0933747	0.0417212	0.392862
Gabon	Female	1983	198885	36183	17171.1	9634	74259	0.181929	0.086337	0.0484395	0.373375	0.188564	0.0900411	0.0489796	0.388437
Gabon	Female	1984	203119	38334	16894.7	11382	74876	0.188729	0.0831763	0.0560342	0.368629	0.196052	0.0869912	0.0566256	0.383729
Gabon	Female	1985	207526	40465	16585	13204	75946	0.194988	0.0799175	0.0636266	0.365959	0.202922	0.0837814	0.0644049	0.380837
Gabon	Female	1986	212106	42697	16258	15311	77354	0.201298	0.0766505	0.0721838	0.364695	0.209766	0.0805013	0.0734165	0.379348
Gabon	Female	1987	216869	45018	15889.2	17566	78133	0.207584	0.0732662	0.0809965	0.360278	0.216516	0.0770522	0.0823437	0.375621
Gabon	Female	1988	221884	47785	15555.9	20255	79937	0.215361	0.0701081	0.0912879	0.360266	0.224804	0.073811	0.0930509	0.377261
Gabon	Female	1989	227228	50795	15229.5	23252	81956	0.22354	0.0670232	0.102328	0.360676	0.233556	0.0706535	0.10428	0.37721
Gabon	Female	1990	232959	54070	14855.5	26571	84042	0.232102	0.0637689	0.114061	0.360759	0.2428	0.0673389	0.11721	0.378275
Gabon	Female	1991	239092	57902	14487.1	30483	87383	0.242173	0.0605923	0.127495	0.365477	0.253747	0.0641234	0.131511	0.383178
Gabon	Female	1992	245595	61713	14092.5	34479	90124	0.251281	0.0573812	0.140388	0.366962	0.263774	0.0608918	0.145389	0.386387
Gabon	Female	1993	252426	66219	13674.6	39326	94276	0.26233	0.0541727	0.155791	0.373479	0.275893	0.0576544	0.16262	0.393735
Gabon	Female	1994	259507	70884	13249.9	44872	98538	0.273148	0.0510579	0.172914	0.379714	0.287733	0.0545058	0.180357	0.401699
Gabon	Female	1995	266776	76215	12821.4	50828	102866	0.285691	0.0480607	0.190525	0.38559	0.301299	0.0514671	0.198921	0.409168
Gabon	Female	1996	274225	82252	12449.6	57547	108461	0.299944	0.0453991	0.209854	0.395517	0.316561	0.0487886	0.21972	0.420396
Gabon	Female	1997	281845	88729	12144.8	64994	114047	0.314815	0.0430903	0.230601	0.404645	0.332376	0.046501	0.24159	0.429941
Gabon	Female	1998	289592	95908	11940.3	73158	120765	0.331182	0.0412314	0.252625	0.417018	0.349691	0.0447129	0.265416	0.443041
Gabon	Female	1999	297400	103329	11789.9	81015	127335	0.34744	0.0396432	0.272412	0.428161	0.366816	0.0432034	0.28555	0.455299
Gabon	Female	2000	305237	111106	11712.2	89136	134432	0.363999	0.0383708	0.292023	0.440418	0.384205	0.0420006	0.306153	0.468653
Gabon	Female	2001	313071	119081	11675.8	97014	142261	0.380364	0.0372943	0.309879	0.454405	0.401305	0.0409584	0.323714	0.48376
Gabon	Female	2002	320911	127145	11725.2	104566	150403	0.3962	0.0365372	0.325841	0.468674	0.417757	0.0401941	0.339861	0.497322
Gabon	Female	2003	328787	135461	11873.2	112100	159130	0.412003	0.0361121	0.340949	0.48399	0.434133	0.0397107	0.355967	0.512771
Gabon	Female	2004	336747	143976	12163.1	119897	168492	0.42755	0.0361193	0.356044	0.500351	0.450253	0.0396047	0.372639	0.529254
Gabon	Female	2005	344832	152853	12679.7	128115	178378	0.443267	0.0367707	0.371529	0.51729	0.466582	0.0400692	0.387591	0.54595
Gabon	Female	2006	353034	161936	13448.2	135483	188473	0.458697	0.0380932	0.383768	0.533867	0.482595	0.0411454	0.400951	0.562483
Gabon	Female	2007	361348	171404	14447	143073	198869	0.474345	0.0399808	0.395942	0.550354	0.498776	0.0427515	0.413377	0.57954
Gabon	Female	2008	369778	181096	15606	149843	209885	0.489742	0.0422038	0.405223	0.567597	0.514587	0.0446915	0.42495	0.596102
Georgia	Female	1980	1810310	873087	255928	331405	1314842	0.482286	0.141372	0.183065	0.726308	0.473467	0.141774	0.175224	0.720684
Georgia	Female	1981	1835830	892499	251642	363909	1325650	0.486156	0.137073	0.198226	0.722099	0.477727	0.137763	0.187088	0.718058
Georgia	Female	1982	1860352	910620	247488	389696	1341557	0.489488	0.133033	0.209474	0.721131	0.481322	0.133993	0.201225	0.716708
Georgia	Female	1983	1884152	930264	243360	416480	1357166	0.493731	0.129162	0.221044	0.720306	0.485684	0.130371	0.213995	0.714736
Georgia	Female	1984	1907742	948860	239674	444269	1368681	0.497373	0.125632	0.232877	0.717435	0.489314	0.127028	0.225058	0.713036
Georgia	Female	1985	1931183	968199	236375	470284	1379926	0.50135	0.122399	0.243521	0.71455	0.493145	0.123913	0.234468	0.710657
Georgia	Female	1986	1955257	986340	233811	500051	1391381	0.504455	0.119581	0.255747	0.71161	0.49596	0.121123	0.243978	0.708292
Georgia	Female	1987	1979007	1003904	231786	517362	1405140	0.507277	0.117122	0.261425	0.710023	0.498346	0.118632	0.251191	0.705817
Georgia	Female	1988	1998748	1019424	229793	537145	1419116	0.510031	0.114968	0.268741	0.710002	0.500554	0.11642	0.257873	0.703531
Georgia	Female	1989	2009579	1028524	227454	550375	1425140	0.511811	0.113185	0.273876	0.709173	0.501732	0.114574	0.263491	0.701493
Georgia	Female	1990	2008328	1027167	224608	556392	1418933	0.511454	0.111838	0.277043	0.706524	0.500767	0.113176	0.266367	0.699482
Georgia	Female	1991	1993338	1011369	221441	550256	1399479	0.507375	0.111091	0.276048	0.702078	0.496117	0.112376	0.266509	0.692696
Georgia	Female	1992	1966540	978681	218349	531088	1361926	0.497666	0.111032	0.270062	0.692549	0.485911	0.112215	0.257724	0.684901
Georgia	Female	1993	1932824	936665	215407	494448	1319709	0.484609	0.111447	0.255816	0.682788	0.472409	0.112468	0.246513	0.673634
Georgia	Female	1994	1899130	899849	212234	474498	1279071	0.473821	0.111753	0.24985	0.673504	0.461124	0.112619	0.236496	0.664653
Georgia	Female	1995	1870557	876234	208883	449293	1250637	0.468435	0.111669	0.240192	0.668591	0.455119	0.11243	0.231664	0.65819
Georgia	Female	1996	1848897	863866	206071	442026	1235119	0.467233	0.111456	0.239076	0.66803	0.453176	0.11215	0.22913	0.656527
Georgia	Female	1997	1832998	860581	203892	442551	1228805	0.469494	0.111234	0.241436	0.67038	0.4546	0.1119	0.230287	0.658014
Georgia	Female	1998	1821445	864124	202303	443692	1225882	0.474417	0.111068	0.243593	0.673027	0.458695	0.111749	0.233296	0.660638
Georgia	Female	1999	1811656	870147	201102	455564	1228348	0.480305	0.111005	0.251463	0.678025	0.463919	0.111746	0.236009	0.665818
Georgia	Female	2000	1801791	877402	200137	457768	1231217	0.486961	0.111077	0.254063	0.68333	0.470154	0.111924	0.241194	0.672779
Georgia	Female	2001	1791609	887906	199018	466276	1238984	0.495591	0.111083	0.260255	0.691548	0.478631	0.112111	0.248506	0.680578
Georgia	Female	2002	1782016	899891	197905	481888	1245114	0.504985	0.111057	0.270417	0.698711	0.488137	0.112297	0.259352	0.689912
Georgia	Female	2003	1773584	913576	196943	495665	1259011	0.515102	0.111043	0.279471	0.709868	0.4985	0.112511	0.269374	0.700811
Georgia	Female	2004	1767182	927304	196403	512320	1271799	0.524736	0.111139	0.289908	0.719676	0.508329	0.112814	0.277176	0.710291
Georgia	Female	2005	1763362	942039	196494	522083	1286096	0.534229	0.111431	0.296073	0.729343	0.517807	0.113289	0.283666	0.719633
Georgia	Female	2006	1762175	954677	197631	529672	1300909	0.541761	0.112152	0.300578	0.73824	0.525079	0.114135	0.285799	0.726893
Georgia	Female	2007	1763152	971431	199036	540500	1318506	0.550963	0.112887	0.306553	0.747812	0.533757	0.115027	0.292246	0.735144
Georgia	Female	2008	1765669	987304	201319	550621	1336347	0.559167	0.114018	0.311849	0.75685	0.541306	0.116278	0.292894	0.743044
Gambia	Female	1980	161154	10626	6372.93	2663	27606	0.0659383	0.0395456	0.0165265	0.171301	0.0648816	0.040235	0.0152685	0.17223
Gambia	Female	1981	165845	11395	6303.83	3232	27907	0.0687057	0.0380103	0.0194863	0.168269	0.0676929	0.0386591	0.01824	0.170174
Gambia	Female	1982	170800	12307	6264.14	3904	28492	0.0720528	0.0366753	0.0228597	0.166812	0.0711088	0.037294	0.0214908	0.168716
Gambia	Female	1983	176141	13424	6267.77	4705	29086	0.0762128	0.0355838	0.0267143	0.165129	0.075372	0.0361866	0.025288	0.166211
Gambia	Female	1984	182020	14701	6291.29	5607	30182	0.0807641	0.0345637	0.0308022	0.165819	0.0800566	0.0351568	0.0297558	0.168373
Gambia	Female	1985	188544	16178	6331.7	6701	31314	0.0858024	0.0335821	0.0355383	0.166083	0.0852652	0.0341661	0.0345343	0.168389
Gambia	Female	1986	195773	18113	6453.07	8245	33435	0.0925183	0.032962	0.0421145	0.170784	0.0922355	0.0335524	0.0409938	0.173735
Gambia	Female	1987	203672	20281	6598.72	10083	35715	0.099579	0.0323987	0.0495079	0.175353	0.099604	0.0329905	0.0482652	0.176728
Gambia	Female	1988	212118	22745	6770.59	12060	38356	0.107229	0.031919	0.056856	0.180823	0.107626	0.032508	0.0561598	0.182753
Gambia	Female	1989	220938	25643	6998.28	14285	41647	0.116062	0.0316753	0.0646581	0.188502	0.11692	0.0322619	0.064715	0.190889
Gambia	Female	1990	229994	28978	7272.93	16893	45551	0.125996	0.0316222	0.0734496	0.198052	0.1274	0.0322031	0.0740124	0.201568
Gambia	Female	1991	239237	32668	7586.58	19866	49561	0.136551	0.0317116	0.0830393	0.207165	0.138568	0.0322877	0.0838934	0.210772
Gambia	Female	1992	248707	36566	7936.86	22883	53898	0.147025	0.0319125	0.0920094	0.216712	0.149676	0.0324817	0.0939317	0.220106
Gambia	Female	1993	258454	40859	8383.64	26302	58893	0.158089	0.0324377	0.101768	0.227866	0.16143	0.0330231	0.103821	0.232533
Gambia	Female	1994	268582	45337	8937.29	29624	64398	0.168802	0.0332758	0.110297	0.239772	0.172832	0.0339049	0.113157	0.245423
Gambia	Female	1995	279150	50225	9629.65	33129	70854	0.179921	0.0344963	0.11868	0.25382	0.184672	0.0352045	0.121881	0.259019
Gambia	Female	1996	290165	55771	10500.6	36842	77489	0.192204	0.0361883	0.126969	0.26705	0.197749	0.0370078	0.130392	0.275148
Gambia	Female	1997	301568	62144	11548.1	40831	85774	0.206069	0.0382934	0.135395	0.284428	0.212494	0.0392463	0.139894	0.293113
Gambia	Female	1998	313289	69360	12723.8	45438	94942	0.221392	0.0406136	0.145036	0.303049	0.228763	0.0417043	0.149569	0.31154
Gambia	Female	1999	325223	77664	14030.1	50716	105079	0.238804	0.0431399	0.155943	0.323098	0.247206	0.0443541	0.162286	0.332611
Gambia	Female	2000	337288	86370	15417.7	56332	115959	0.256073	0.0457107	0.167013	0.343799	0.265444	0.0470414	0.173523	0.354351
Gambia	Female	2001	349474	95797	16939.8	62576	127856	0.274117	0.0484722	0.179058	0.365851	0.284451	0.0499183	0.185234	0.378852
Gambia	Female	2002	361783	105638	18696	68784	141827	0.291994	0.0516774	0.190125	0.392022	0.303235	0.0532793	0.197922	0.406599
Gambia	Female	2003	374163	115577	20701	75272	156429	0.308895	0.0553261	0.201173	0.418078	0.320959	0.0571395	0.209111	0.434263
Gambia	Female	2004	386555	126227	22998.6	81689	172251	0.326544	0.0594963	0.211326	0.445606	0.339453	0.0615659	0.219828	0.463795
Gambia	Female	2005	398929	137092	25577.8	88094	188595	0.34365	0.0641161	0.220825	0.472754	0.357351	0.0664644	0.229072	0.491951
Gambia	Female	2006	411262	148643	28430.5	94446	206150	0.361432	0.06913	0.229648	0.501263	0.375926	0.0717451	0.238077	0.520928
Gambia	Female	2007	423583	160659	31471.9	101002	223996	0.379285	0.0742993	0.238448	0.528814	0.394533	0.077132	0.247571	0.549519
Gambia	Female	2008	436006	173094	34635.2	106694	241888	0.397	0.0794374	0.244708	0.554781	0.412967	0.0824275	0.254792	0.576428
Occupied Palestinian Territory	Female	1980	302297	117921	30838.9	55016	174252	0.390084	0.102015	0.181994	0.576426	0.426895	0.107922	0.202334	0.619706
Occupied Palestinian Territory	Female	1981	314384	125474	30300.2	63603	180816	0.39911	0.0963797	0.20231	0.575142	0.437652	0.101891	0.225533	0.618202
Occupied Palestinian Territory	Female	1982	329025	134134	29858.9	72245	188174	0.407673	0.0907498	0.219573	0.571915	0.448452	0.0958714	0.246874	0.617342
Occupied Palestinian Territory	Female	1983	345095	143462	29427.5	81986	196569	0.415718	0.0852737	0.237575	0.569609	0.458879	0.0899738	0.267908	0.617134
Occupied Palestinian Territory	Female	1984	360993	153029	28856.1	91637	204868	0.42391	0.0799353	0.253846	0.567513	0.46922	0.0841358	0.285212	0.615467
Occupied Palestinian Territory	Female	1985	375638	162413	28081.5	102543	212963	0.432365	0.0747568	0.272984	0.566937	0.47936	0.0783794	0.305335	0.615127
Occupied Palestinian Territory	Female	1986	388429	171578	27051.3	113043	220703	0.441722	0.0696428	0.291026	0.568193	0.4899	0.0725987	0.327589	0.617044
Occupied Palestinian Territory	Female	1987	399922	180388	25920.2	123794	227534	0.451058	0.0648132	0.309546	0.568945	0.499966	0.0670922	0.34936	0.617846
Occupied Palestinian Territory	Female	1988	411575	189392	24799.5	135204	235279	0.460164	0.0602551	0.328505	0.571654	0.509526	0.0618726	0.371614	0.619214
Occupied Palestinian Territory	Female	1989	425474	199560	23815.7	147742	244398	0.469031	0.0559746	0.34724	0.574413	0.518829	0.0569529	0.393894	0.622193
Occupied Palestinian Territory	Female	1990	443025	211785	23018	162713	256175	0.478042	0.0519563	0.367277	0.57824	0.528431	0.0522962	0.413155	0.626184
Occupied Palestinian Territory	Female	1991	464862	226192	22475.3	179139	270189	0.486579	0.0483484	0.38536	0.581224	0.537711	0.0480832	0.433318	0.628891
Occupied Palestinian Territory	Female	1992	490268	242958	22136.9	197974	286352	0.495562	0.0451527	0.403809	0.584072	0.547496	0.0443033	0.454498	0.632807
Occupied Palestinian Territory	Female	1993	517671	261335	21977.2	217897	304632	0.504829	0.042454	0.420918	0.588466	0.557477	0.0410792	0.472802	0.637644
Occupied Palestinian Territory	Female	1994	544806	280868	21843.8	238776	323860	0.515537	0.0400947	0.438277	0.594449	0.568671	0.0382578	0.491814	0.643449
Occupied Palestinian Territory	Female	1995	570060	300357	21660.3	258820	341999	0.526886	0.0379966	0.454023	0.599935	0.580203	0.0358159	0.509622	0.650238
Occupied Palestinian Territory	Female	1996	592940	322235	20991	281458	362468	0.543452	0.0354016	0.474682	0.611307	0.596652	0.032876	0.531498	0.659953
Occupied Palestinian Territory	Female	1997	614040	344251	20324.4	303820	383099	0.560633	0.0330994	0.494788	0.623899	0.613486	0.0303348	0.55277	0.670586
Occupied Palestinian Territory	Female	1998	634168	365940	19844.8	326351	404172	0.57704	0.0312927	0.514613	0.637326	0.629369	0.0283838	0.572731	0.684378
Occupied Palestinian Territory	Female	1999	654602	388232	19720	348568	426413	0.593081	0.0301251	0.532488	0.651409	0.644741	0.0271612	0.591038	0.697106
Occupied Palestinian Territory	Female	2000	676306	410753	20059.7	370578	449620	0.607348	0.0296607	0.547944	0.664817	0.658269	0.0266998	0.605309	0.709496
Occupied Palestinian Territory	Female	2001	699461	432583	20876.7	391154	473020	0.618452	0.0298468	0.559222	0.676264	0.668606	0.0269293	0.615623	0.719835
Occupied Palestinian Territory	Female	2002	723866	454255	22133.1	410236	496700	0.627541	0.0305762	0.566729	0.686177	0.676918	0.0277204	0.621756	0.72999
Occupied Palestinian Territory	Female	2003	749672	476090	23808.8	427882	521565	0.635064	0.031759	0.57076	0.695724	0.683778	0.028971	0.625183	0.738251
Occupied Palestinian Territory	Female	2004	776971	498020	25869.6	445339	547790	0.640976	0.0332955	0.573173	0.705032	0.689298	0.0305674	0.627238	0.746391
Occupied Palestinian Territory	Female	2005	805822	520291	28378.8	462743	575016	0.645665	0.0352172	0.574249	0.713577	0.693926	0.0325331	0.628315	0.754732
Occupied Palestinian Territory	Female	2006	836425	542337	31404.4	477968	601187	0.648399	0.037546	0.571442	0.718757	0.696997	0.0348937	0.624915	0.761213
[truncated: 9,543 more rows]

## Sheet: Overweight (region and globe)
World region	Sex	Year	Total population	Number overweight (BMI >= 25)	Posterior SD of the number overweight	Lower 95% confidence interval of number	Upper 95% confidence interval of number	Prevalence	Posterior SD of prevalence	Lower 95% confidence interval of prevalence	Lower 95% confidence interval of prevalence	Age-standardized prevalence	Posterior SD of age-standardized prevalence	Lower 95% confidence interval of age-standardized prevalence	Lower 95% confidence interval of age-standardized prevalence
Asia-Pacific high-income	Both	1980	103105767	15259100	1.99666e+06	11646004	19373710	0.147995	0.0193651	0.112952	0.187901	0.148327	0.0194281	0.113093	0.188408
Asia-Pacific high-income	Both	1981	104821761	15756485	1.81807e+06	12433443	19501438	0.150317	0.0173444	0.118615	0.186044	0.150078	0.0173214	0.11841	0.185628
Asia-Pacific high-income	Both	1982	106613479	16299281	1.65923e+06	13250378	19628762	0.152882	0.015563	0.124284	0.184111	0.152028	0.0154671	0.123652	0.183045
Asia-Pacific high-income	Both	1983	108443874	16866292	1.51953e+06	14024913	19895824	0.15553	0.0140121	0.129329	0.183467	0.154053	0.0138588	0.128119	0.181661
Asia-Pacific high-income	Both	1984	110258417	17454142	1.40038e+06	14779996	20234900	0.158302	0.0127009	0.134049	0.183522	0.156233	0.0125065	0.132323	0.181129
Asia-Pacific high-income	Both	1985	112019880	18049134	1301941	15548471	20597558	0.161124	0.0116224	0.138801	0.183874	0.158524	0.0114001	0.136571	0.18086
Asia-Pacific high-income	Both	1986	113706106	18699744	1.22739e+06	16310203	21094516	0.164457	0.0107944	0.143442	0.185518	0.161381	0.0105532	0.140911	0.182014
Asia-Pacific high-income	Both	1987	115334083	19400482	1.17332e+06	17075536	21676608	0.168211	0.0101732	0.148053	0.187946	0.164704	0.00991762	0.145229	0.183885
Asia-Pacific high-income	Both	1988	116951969	20211242	1.13805e+06	17957322	22432598	0.172817	0.00973088	0.153544	0.19181	0.1689	0.00946323	0.150097	0.187437
Asia-Pacific high-income	Both	1989	118628847	21107814	1.11786e+06	18859390	23264158	0.177932	0.00942318	0.158978	0.196109	0.173615	0.00914429	0.155329	0.191397
Asia-Pacific high-income	Both	1990	120409304	22066756	1.10353e+06	19893008	24208570	0.183265	0.00916479	0.165212	0.201052	0.178563	0.00887693	0.160968	0.195826
Asia-Pacific high-income	Both	1991	122312228	23048142	1090740	20895442	25161878	0.188437	0.00891767	0.170837	0.205718	0.183383	0.00862381	0.166483	0.199899
Asia-Pacific high-income	Both	1992	124306757	24137616	1.07894e+06	21996148	26228330	0.194178	0.00867965	0.176951	0.210997	0.188791	0.0083873	0.172238	0.20515
Asia-Pacific high-income	Both	1993	126327029	25281194	1.06827e+06	23193282	27386928	0.200125	0.00845642	0.183597	0.216794	0.194407	0.00816753	0.17844	0.210531
Asia-Pacific high-income	Both	1994	128280667	26504410	1.06682e+06	24384134	28617578	0.206613	0.00831632	0.190084	0.223086	0.200512	0.00803136	0.184527	0.216566
Asia-Pacific high-income	Both	1995	130100185	27702488	1.06154e+06	25622070	29823546	0.212932	0.00815938	0.196941	0.229235	0.206369	0.00787604	0.190927	0.222143
Asia-Pacific high-income	Both	1996	131759942	28864984	1.04029e+06	26818356	30909390	0.219073	0.00789536	0.20354	0.234589	0.211924	0.00760744	0.196973	0.227021
Asia-Pacific high-income	Both	1997	133275848	29998272	1.01716e+06	27995682	32004072	0.225084	0.00763195	0.210058	0.240134	0.217252	0.0073436	0.202672	0.231563
Asia-Pacific high-income	Both	1998	134672582	30867266	986136	28967886	32845154	0.229202	0.00732247	0.215099	0.243889	0.220643	0.00701691	0.207238	0.234903
Asia-Pacific high-income	Both	1999	135992391	31721090	964529	29840676	33709612	0.233256	0.00709252	0.219429	0.247879	0.223973	0.00676859	0.210635	0.237988
Asia-Pacific high-income	Both	2000	137265312	32552300	962763	30643104	34460332	0.237149	0.00701389	0.22324	0.251049	0.227144	0.00666363	0.213889	0.240373
Asia-Pacific high-income	Both	2001	138498139	33325576	983831	31356864	35283732	0.240621	0.00710357	0.226406	0.25476	0.229951	0.00672181	0.216528	0.243317
Asia-Pacific high-income	Both	2002	139676824	34015920	1.025e+06	31948182	36045644	0.243533	0.0073384	0.228729	0.258065	0.232288	0.00691668	0.218237	0.246137
Asia-Pacific high-income	Both	2003	140786766	34683428	1.09324e+06	32526328	36851540	0.246354	0.00776521	0.231033	0.261754	0.234554	0.00728271	0.220276	0.249112
Asia-Pacific high-income	Both	2004	141806181	35389624	1.17461e+06	33115416	37684872	0.249563	0.00828324	0.233526	0.265749	0.23718	0.00771954	0.222288	0.252405
Asia-Pacific high-income	Both	2005	142721034	36116480	1284327	33638272	38646460	0.253056	0.00899886	0.235692	0.270783	0.240026	0.00832623	0.224012	0.256687
Asia-Pacific high-income	Both	2006	143526268	36842976	1.43935e+06	34033868	39696112	0.256698	0.0100285	0.237126	0.276577	0.24295	0.00922164	0.224943	0.261337
Asia-Pacific high-income	Both	2007	144232131	37608860	1.64874e+06	34377232	40890432	0.260752	0.0114312	0.238347	0.283504	0.246197	0.0104566	0.226018	0.267008
Asia-Pacific high-income	Both	2008	144858405	38332764	1.92045e+06	34577964	42119904	0.264622	0.0132574	0.238702	0.290766	0.249265	0.012077	0.22591	0.273137
Asia, Central	Both	1980	30107938	11406988	1.59051e+06	8279928	14475580	0.37887	0.0528268	0.275008	0.480789	0.404374	0.0553698	0.295552	0.510444
Asia, Central	Both	1981	30957897	11786243	1540016	8741352	14758212	0.380718	0.0497455	0.282363	0.476719	0.407808	0.0522716	0.30361	0.507868
Asia, Central	Both	1982	31817027	12178258	1488072	9233271	15032249	0.382759	0.0467697	0.290199	0.472459	0.410998	0.0492351	0.313031	0.505588
Asia, Central	Both	1983	32669689	12592772	1.43523e+06	9748491	15340878	0.385457	0.0439315	0.298396	0.469575	0.414473	0.0462949	0.321736	0.502883
Asia, Central	Both	1984	33496791	13002870	1.38177e+06	10266741	15627269	0.388183	0.0412507	0.306499	0.46653	0.417645	0.0434802	0.331075	0.499523
Asia, Central	Both	1985	34283360	13413685	1.32769e+06	10777513	15923593	0.391259	0.0387269	0.314366	0.46447	0.420932	0.0407961	0.339349	0.497675
Asia, Central	Both	1986	35025635	13820753	1.27374e+06	11294716	16244979	0.39459	0.036366	0.32247	0.463803	0.424224	0.0382535	0.348091	0.496719
Asia, Central	Both	1987	35722994	14207794	1.21969e+06	11767368	16550229	0.397721	0.0341431	0.329406	0.463293	0.427057	0.0358399	0.355662	0.494845
Asia, Central	Both	1988	36368408	14586618	1.16631e+06	12255859	16831220	0.401079	0.0320693	0.336992	0.462798	0.429962	0.0335805	0.362505	0.493977
Asia, Central	Both	1989	36955104	14920746	1111281	12663934	17068668	0.403753	0.0300711	0.342684	0.461876	0.432093	0.0314202	0.368362	0.492296
Asia, Central	Both	1990	37480443	15193796	1.05558e+06	13059254	17226564	0.405379	0.0281636	0.348428	0.459615	0.433164	0.0293846	0.37379	0.489065
Asia, Central	Both	1991	37943629	15394347	1.00125e+06	13369493	17320126	0.405716	0.0263879	0.352351	0.45647	0.43296	0.0275159	0.376436	0.485329
Asia, Central	Both	1992	38352059	15482687	948186	13586709	17308456	0.403699	0.0247232	0.354263	0.451304	0.430373	0.0257912	0.378286	0.4796
Asia, Central	Both	1993	38722497	15522123	898082	13727397	17257296	0.400855	0.0231928	0.354507	0.445666	0.426951	0.0242182	0.378506	0.473191
Asia, Central	Both	1994	39077511	15529933	852292	13809358	17153872	0.397414	0.0218103	0.353384	0.43897	0.422895	0.0228016	0.377285	0.46641
Asia, Central	Both	1995	39436687	15555318	810778	13901119	17104192	0.394438	0.020559	0.352492	0.433713	0.419282	0.021517	0.375768	0.460486
Asia, Central	Both	1996	39805721	15634107	773946	14075859	17132980	0.39276	0.0194431	0.353614	0.430415	0.416975	0.020367	0.376042	0.456178
Asia, Central	Both	1997	40190616	15772396	742260	14286437	17204348	0.39244	0.0184685	0.355467	0.428069	0.416047	0.0193624	0.377292	0.453535
Asia, Central	Both	1998	40611436	15990026	716133	14566359	17388968	0.393732	0.0176338	0.358676	0.428179	0.416786	0.0185047	0.379748	0.452734
Asia, Central	Both	1999	41091503	16303490	699818	14922783	17678192	0.396761	0.0170307	0.36316	0.430215	0.419351	0.017877	0.38321	0.454076
Asia, Central	Both	2000	41647807	16734185	697524	15357353	18109400	0.401802	0.0167481	0.368743	0.434822	0.424062	0.0175635	0.388868	0.458482
Asia, Central	Both	2001	42287199	17280922	710836	15856260	18673614	0.408656	0.0168097	0.374966	0.44159	0.430713	0.0175849	0.395432	0.465254
Asia, Central	Both	2002	43007700	17932510	739171	16457723	19372190	0.41696	0.0171869	0.382669	0.450435	0.438914	0.0179109	0.402954	0.474191
Asia, Central	Both	2003	43805297	18670662	785331	17109244	20196558	0.426219	0.0179278	0.390575	0.461053	0.448165	0.0186007	0.410967	0.484317
Asia, Central	Both	2004	44671474	19475244	848544	17792660	21123974	0.435966	0.0189952	0.3983	0.472874	0.457993	0.0196237	0.418982	0.495939
Asia, Central	Both	2005	45597446	20349368	929121	18516490	22133448	0.446283	0.0203766	0.406086	0.48541	0.468484	0.0209712	0.426791	0.508563
Asia, Central	Both	2006	46580242	21273788	1.02539e+06	19243862	23248506	0.456713	0.0220134	0.413134	0.499107	0.479153	0.0225843	0.434361	0.522594
Asia, Central	Both	2007	47614241	22236806	1.13649e+06	19967408	24422828	0.46702	0.0238686	0.419358	0.512931	0.489731	0.0244223	0.441036	0.536435
Asia, Central	Both	2008	48683488	23209776	1.26346e+06	20696558	25639950	0.476748	0.0259526	0.425125	0.526666	0.499656	0.0264933	0.44681	0.550607
Asia, East	Both	1980	559077869	75665848	9521085	58022392	95143080	0.13534	0.01703	0.103782	0.170179	0.141133	0.0180569	0.107578	0.178215
Asia, East	Both	1981	573470454	77373656	8679643	61079044	95233152	0.134922	0.0151353	0.106508	0.166065	0.140805	0.0160695	0.110509	0.173847
Asia, East	Both	1982	588470152	79610440	7976546	64399112	96289752	0.135284	0.0135547	0.109435	0.163627	0.141411	0.0144214	0.113945	0.171657
Asia, East	Both	1983	604197450	82231440	7409657	68075552	97453696	0.1361	0.0122636	0.112671	0.161294	0.142559	0.0130785	0.117772	0.169415
Asia, East	Both	1984	620894626	85513000	6.98423e+06	72279216	99616840	0.137725	0.0112487	0.116411	0.160441	0.144572	0.0120204	0.121806	0.169077
Asia, East	Both	1985	638591172	89226144	6691896	76681504	102734528	0.139723	0.0104792	0.120079	0.160877	0.146943	0.0112148	0.125958	0.169521
Asia, East	Both	1986	657334740	93393544	6498046	81217776	106465048	0.142079	0.00988544	0.123556	0.161965	0.149644	0.0105897	0.129681	0.170917
Asia, East	Both	1987	676988681	97979976	6.34032e+06	85942496	110768736	0.144729	0.00936548	0.126948	0.16362	0.152607	0.0100374	0.133426	0.172698
Asia, East	Both	1988	697179419	102663208	6199098	90683248	115029208	0.147255	0.00889168	0.130072	0.164992	0.155379	0.00953011	0.13711	0.174449
Asia, East	Both	1989	717408430	107022760	6.06305e+06	95516352	119217952	0.14918	0.00845132	0.133141	0.166179	0.157444	0.00905361	0.140336	0.175551
Asia, East	Both	1990	737303562	111601320	5.99199e+06	100305648	123591256	0.151364	0.0081269	0.136044	0.167626	0.159721	0.00869795	0.143371	0.17702
Asia, East	Both	1991	756749918	116419344	5.96346e+06	105084792	128296880	0.153841	0.00788036	0.138863	0.169537	0.162256	0.00842256	0.146187	0.179055
Asia, East	Both	1992	775713700	122074656	6.03995e+06	110880936	134107800	0.157371	0.00778631	0.142941	0.172883	0.165856	0.00830607	0.150332	0.182235
Asia, East	Both	1993	793888008	128491472	6201387	116736560	140916208	0.161851	0.00781141	0.147044	0.177501	0.170337	0.00830815	0.154641	0.186956
Asia, East	Both	1994	810906237	135630864	6474279	123340224	148651072	0.167258	0.00798401	0.152102	0.183315	0.175598	0.00845674	0.159496	0.192548
Asia, East	Both	1995	826543480	143506928	6.81146e+06	130446424	157481520	0.173623	0.0082409	0.157822	0.19053	0.181605	0.0086808	0.164885	0.199292
Asia, East	Both	1996	840681708	151555584	7.09222e+06	138093888	165895216	0.180277	0.00843628	0.164264	0.197334	0.187626	0.00882507	0.170807	0.205388
Asia, East	Both	1997	853426494	159723792	7.29388e+06	145534256	174675280	0.187156	0.00854659	0.170529	0.204675	0.193589	0.00887035	0.176254	0.211762
Asia, East	Both	1998	865248287	168014528	7452131	153521040	183166992	0.194181	0.00861271	0.17743	0.211693	0.199503	0.00886669	0.182311	0.217503
Asia, East	Both	1999	876724525	176086864	7595465	161389088	191439168	0.200846	0.00866346	0.184082	0.218357	0.204961	0.00885143	0.187826	0.222873
Asia, East	Both	2000	888340381	184529216	7822425	169420544	200668800	0.207724	0.00880566	0.190716	0.225892	0.210664	0.00893606	0.193454	0.228936
Asia, East	Both	2001	900178781	192642000	8161117	177076752	209222464	0.214004	0.00906611	0.196713	0.232423	0.215814	0.00914629	0.198355	0.234385
Asia, East	Both	2002	912181850	200641472	8689467	183599728	218128112	0.219958	0.00952603	0.201275	0.239128	0.220699	0.00956066	0.201885	0.239986
Asia, East	Both	2003	924535248	209035200	9450250	190676848	227688256	0.226098	0.0102216	0.206241	0.246273	0.225839	0.0102116	0.205965	0.246113
Asia, East	Both	2004	937474429	217702336	10462977	197324816	238392672	0.232222	0.0111608	0.210486	0.254292	0.23103	0.0111055	0.209441	0.253028
Asia, East	Both	2005	951091485	226447680	11729570	203564432	249407840	0.238092	0.0123327	0.214032	0.262233	0.236029	0.0122294	0.212036	0.25997
Asia, East	Both	2006	965542014	234969584	13242472	208434112	260801600	0.243355	0.0137151	0.215873	0.270109	0.240506	0.013562	0.213374	0.266905
Asia, East	Both	2007	980697061	243657280	15087058	213710624	273167904	0.248453	0.015384	0.217917	0.278545	0.244913	0.0151792	0.214852	0.274602
Asia, East	Both	2008	996103908	252174064	17279282	218187344	285626240	0.25316	0.0173469	0.219041	0.286743	0.248981	0.0170842	0.215447	0.282029
Asia, South	Both	1980	437883586	39570392	11095538	21957266	65144124	0.0903674	0.025339	0.0501441	0.14877	0.0940141	0.0269737	0.0515134	0.156168
Asia, South	Both	1981	449721941	39804864	10218077	23548176	63483048	0.0885099	0.0227209	0.0523616	0.141161	0.0921148	0.024209	0.0536339	0.147961
Asia, South	Both	1982	461909689	40138616	9384384	24875382	61817760	0.0868971	0.0203165	0.0538533	0.133831	0.0904807	0.0216696	0.0554221	0.140525
Asia, South	Both	1983	474427999	40616428	8587718	26323344	60329252	0.0856114	0.0181012	0.0554844	0.127162	0.0891847	0.0193264	0.0571289	0.133786
Asia, South	Both	1984	487250607	41173112	7.84718e+06	27975212	59143008	0.0845009	0.016105	0.0574144	0.121381	0.0880402	0.0172054	0.0592638	0.1275
Asia, South	Both	1985	500358675	41800008	7.16082e+06	29621704	58051936	0.0835401	0.0143114	0.0592009	0.116021	0.0870087	0.0152894	0.0609523	0.121746
Asia, South	Both	1986	513752010	42461384	6527046	31104402	56894832	0.0826496	0.0127047	0.0605436	0.110744	0.086003	0.0135634	0.0624521	0.116086
Asia, South	Both	1987	527437441	43206120	5.94895e+06	32629970	56212548	0.081917	0.011279	0.0618651	0.106577	0.0851312	0.0120265	0.0639299	0.111487
Asia, South	Both	1988	541412430	44192324	5.44112e+06	34482940	55765052	0.0816241	0.0100499	0.0636907	0.102999	0.0847107	0.0107002	0.0656193	0.107567
Asia, South	Both	1989	555675464	45309312	5.00037e+06	36299156	55824128	0.0815392	0.00899873	0.0653244	0.100462	0.0845088	0.00956607	0.0673743	0.104699
Asia, South	Both	1990	570229874	46439180	4625356	38054920	56215856	0.0814394	0.00811139	0.0667361	0.0985845	0.0842964	0.00860847	0.0686788	0.102451
Asia, South	Both	1991	585072041	47595444	4.32101e+06	39711732	56489928	0.0813497	0.00738544	0.0678749	0.0965521	0.0841065	0.00782497	0.0698732	0.100228
Asia, South	Both	1992	600214209	48959600	4.09573e+06	41337316	57408424	0.0815702	0.00682377	0.0688709	0.0956466	0.0842564	0.00721874	0.070844	0.0991888
Asia, South	Both	1993	615695754	50305684	3.92918e+06	42979592	58345124	0.0817054	0.0063817	0.0698065	0.0947629	0.0843176	0.00673854	0.0718899	0.0981792
Asia, South	Both	1994	631568428	51902744	3.84025e+06	44585828	59753184	0.0821807	0.0060805	0.0705954	0.0946108	0.0847424	0.00640965	0.0727244	0.0978209
Asia, South	Both	1995	647870136	53859328	3.83046e+06	46594272	61616176	0.0831329	0.00591239	0.0719192	0.0951058	0.0856698	0.00622306	0.0739954	0.0983318
Asia, South	Both	1996	664619159	56260880	3.88776e+06	48938560	64148176	0.0846513	0.0058496	0.073634	0.0965187	0.0871937	0.0061498	0.0757056	0.09961
Asia, South	Both	1997	681809698	58965808	3.99222e+06	51577336	67122248	0.0864843	0.00585533	0.0756477	0.0984472	0.0890414	0.00614857	0.0776711	0.10161
Asia, South	Both	1998	699425878	62123864	4.13268e+06	54375384	70529664	0.0888212	0.00590868	0.0777429	0.100839	0.0914156	0.00619822	0.0797414	0.104186
Asia, South	Both	1999	717440330	65865612	4314625	57789352	74576256	0.0918064	0.00601391	0.0805494	0.103948	0.0944674	0.00630329	0.0826165	0.107302
Asia, South	Both	2000	735833730	69823560	4506939	61390616	79067976	0.0948904	0.00612494	0.08343	0.107454	0.0976181	0.00641432	0.085612	0.110769
Asia, South	Both	2001	754595081	73836672	4705641	65030680	83647624	0.0978494	0.00623598	0.0861796	0.110851	0.100633	0.00652441	0.0885081	0.114177
Asia, South	Both	2002	773732778	77788032	4923551	68637600	87826200	0.100536	0.00636337	0.0887097	0.11351	0.103361	0.00665073	0.090825	0.116935
Asia, South	Both	2003	793268743	82025728	5196360	72219368	92502400	0.103402	0.00655057	0.0910402	0.116609	0.106285	0.00684182	0.0932471	0.120033
Asia, South	Both	2004	813234093	86065712	5.5478e+06	75353624	97463288	0.105831	0.0068219	0.0926592	0.119847	0.108754	0.00712082	0.0950308	0.123297
Asia, South	Both	2005	833646373	90265296	6.07946e+06	78666648	102519832	0.108278	0.00729262	0.0943645	0.122978	0.111247	0.00761001	0.0967331	0.126558
Asia, South	Both	2006	854487685	94818944	6846006	81621400	108801440	0.110966	0.00801183	0.0955209	0.127329	0.114001	0.00836074	0.0979959	0.131035
Asia, South	Both	2007	875729655	99591280	7.92021e+06	84546272	115892904	0.113724	0.00904412	0.0965438	0.132339	0.116828	0.00944005	0.0989568	0.136292
Asia, South	Both	2008	897362456	104697152	9337624	87318888	123863848	0.116672	0.0104056	0.0973062	0.138031	0.119849	0.0108632	0.0996112	0.142307
Asia, Southeast	Both	1980	180584078	13139720	2.88197e+06	8288870	19498998	0.0727623	0.0159591	0.0459003	0.107977	0.0729631	0.0165273	0.0453038	0.109593
Asia, Southeast	Both	1981	185851474	13969267	2.82473e+06	9154055	20154924	0.0751636	0.0151989	0.0492547	0.108446	0.0755234	0.0157774	0.0487872	0.110146
Asia, Southeast	Both	1982	191378802	14837136	2.76422e+06	10066415	20847726	0.0775276	0.0144437	0.0525994	0.108934	0.0780554	0.0150267	0.0522085	0.110441
Asia, Southeast	Both	1983	197134170	15795200	2.70919e+06	11102829	21579962	0.0801241	0.0137429	0.0563212	0.109468	0.0808289	0.0143254	0.0559461	0.111653
Asia, Southeast	Both	1984	203071015	16833882	2.66035e+06	12166843	22534074	0.0828965	0.0131006	0.0599142	0.110966	0.0837741	0.0136767	0.0597836	0.113177
Asia, Southeast	Both	1985	209151758	17894054	2.60812e+06	13290017	23489064	0.0855554	0.01247	0.0635425	0.112306	0.0865822	0.0130293	0.0637797	0.11456
Asia, Southeast	Both	1986	215364853	19048570	2.56417e+06	14526803	24527480	0.0884479	0.0119061	0.0674521	0.113888	0.0896092	0.0124444	0.0676891	0.116245
Asia, Southeast	Both	1987	221710727	20286788	2.52436e+06	15814148	25604596	0.0915012	0.0113858	0.0713278	0.115487	0.0927753	0.0118991	0.0716192	0.118028
Asia, Southeast	Both	1988	228174050	21660242	2.494e+06	17133832	26862064	0.0949286	0.0109302	0.0750911	0.117726	0.0963101	0.0114175	0.0756032	0.120241
Asia, Southeast	Both	1989	234740997	23206282	2.4719e+06	18688724	28394880	0.0988591	0.0105303	0.0796142	0.120963	0.100354	0.0109914	0.0801903	0.123252
Asia, Southeast	Both	1990	241400282	24822464	2.43575e+06	20373724	29921516	0.102827	0.0100901	0.0843981	0.12395	0.104428	0.0105196	0.0851373	0.126282
Asia, Southeast	Both	1991	248143071	26581022	2.4038e+06	22211020	31622646	0.10712	0.00968715	0.0895089	0.127437	0.108835	0.0100866	0.0903305	0.129923
Asia, Southeast	Both	1992	254957112	28548504	2.3821e+06	24211274	33533710	0.111974	0.00934313	0.0949621	0.131527	0.113817	0.00971466	0.0960903	0.134111
Asia, Southeast	Both	1993	261848092	30677660	2.36824e+06	26289666	35552084	0.117158	0.00904431	0.1004	0.135774	0.119123	0.0093886	0.10181	0.138583
Asia, Southeast	Both	1994	268822041	33043898	2370708	28588142	37922672	0.122921	0.00881888	0.106346	0.14107	0.125001	0.0091383	0.107827	0.143931
Asia, Southeast	Both	1995	275882385	35681908	2386114	31150252	40644068	0.129337	0.00864903	0.112911	0.147324	0.13151	0.00894543	0.114663	0.149931
Asia, Southeast	Both	1996	283024711	38552672	2.40339e+06	34002112	43461096	0.136217	0.0084918	0.120138	0.153559	0.138436	0.00876392	0.121896	0.156567
Asia, Southeast	Both	1997	290240823	41518648	2.41604e+06	36911028	46456020	0.143049	0.00832425	0.127174	0.16006	0.145246	0.00857012	0.128964	0.162704
Asia, Southeast	Both	1998	297524118	44406712	2.4235e+06	39814480	49314576	0.149254	0.00814556	0.133819	0.16575	0.151354	0.00836529	0.135325	0.168525
Asia, Southeast	Both	1999	304864375	47502388	2.44203e+06	42962996	52416312	0.155815	0.00801022	0.140925	0.171933	0.157799	0.00820748	0.142431	0.174414
Asia, Southeast	Both	2000	312252588	50826328	2.48551e+06	46149568	55813096	0.162773	0.00795993	0.147796	0.178743	0.164639	0.00814045	0.149245	0.181055
Asia, Southeast	Both	2001	319679859	54221484	2.56777e+06	49272856	59317384	0.169612	0.00803232	0.154132	0.185552	0.171356	0.0081998	0.155492	0.187672
Asia, Southeast	Both	2002	327143416	57766812	2.70705e+06	52662876	63123756	0.176579	0.00827482	0.160978	0.192954	0.178204	0.00843466	0.16224	0.194863
Asia, Southeast	Both	2003	334639808	61444908	2.92498e+06	55889412	67307416	0.183615	0.00874069	0.167014	0.201134	0.185124	0.00890008	0.168334	0.202689
Asia, Southeast	Both	2004	342174656	65272456	3.23811e+06	59150364	71653488	0.190758	0.00946333	0.172866	0.209406	0.192148	0.00962956	0.173867	0.21099
Asia, Southeast	Both	2005	349746404	69232760	3658078	62292904	76353472	0.197951	0.0104592	0.178109	0.218311	0.199208	0.0106396	0.179079	0.220142
Asia, Southeast	Both	2006	357348361	73394024	4194360	65526524	81725624	0.205385	0.0117375	0.183369	0.2287	0.206493	0.0119346	0.184193	0.230072
Asia, Southeast	Both	2007	364963989	77768512	4.8571e+06	68675560	87323920	0.213085	0.0133084	0.188171	0.239267	0.214025	0.013524	0.188797	0.241059
Asia, Southeast	Both	2008	372577114	82361992	5666059	71699264	93575216	0.22106	0.0152077	0.192441	0.251157	0.221808	0.0154393	0.192698	0.252488
Australasia	Both	1980	11631771	4297064	285526	3750209	4883273	0.369425	0.0245471	0.322411	0.419822	0.369504	0.0246226	0.322375	0.41987
Australasia	Both	1981	11859589	4486377	266472	3977568	5031729	0.378291	0.0224689	0.335388	0.424275	0.378401	0.022523	0.335445	0.424219
Australasia	Both	1982	12085396	4679778	250981	4198242	5193007	0.387226	0.0207673	0.347381	0.429693	0.387281	0.0207942	0.347446	0.429602
Australasia	Both	1983	12312409	4872003	238201	4416156	5345915	0.395699	0.0193464	0.358675	0.434189	0.395624	0.0193499	0.358523	0.434379
Australasia	Both	1984	12545416	5083097	227600	4642049	5536604	0.405176	0.0181421	0.370019	0.441325	0.404914	0.0181309	0.369411	0.441068
Australasia	Both	1985	12787752	5313879	219096	4883323	5752867	0.415544	0.0171333	0.381875	0.449873	0.415055	0.0171203	0.381474	0.44943
Australasia	Both	1986	13039572	5551446	211865	5135682	5973256	0.425738	0.0162479	0.393854	0.458087	0.424989	0.0162384	0.393072	0.457196
Australasia	Both	1987	13299115	5802773	205605	5396975	6207391	0.436328	0.01546	0.405815	0.466752	0.435272	0.0154545	0.404853	0.465723
Australasia	Both	1988	13565354	6061537	200155	5656591	6451689	0.44684	0.0147549	0.416988	0.4756	0.445423	0.0147485	0.415958	0.474246
Australasia	Both	1989	13836666	6337334	195863	5942394	6720054	0.45801	0.0141554	0.429467	0.48567	0.456158	0.0141414	0.427874	0.483678
Australasia	Both	1990	14111310	6623558	193189	6236472	6993249	0.469379	0.0136903	0.441948	0.495578	0.466997	0.0136642	0.439668	0.493138
Australasia	Both	1991	14390304	6911084	191764	6527658	7282084	0.48026	0.0133259	0.453615	0.506041	0.477272	0.0132852	0.450639	0.502892
Australasia	Both	1992	14672600	7212319	190952	6835595	7576893	0.49155	0.0130142	0.465875	0.516397	0.487874	0.0129569	0.462188	0.512551
Australasia	Both	1993	14951944	7515167	190114	7146559	7883748	0.502621	0.012715	0.477969	0.527272	0.498113	0.0126414	0.473574	0.522695
Australasia	Both	1994	15220180	7818038	188795	7440221	8184806	0.513663	0.0124043	0.488839	0.53776	0.508088	0.0123157	0.483497	0.532094
Australasia	Both	1995	15472020	8120408	186256	7749826	8480521	0.524845	0.0120383	0.500893	0.54812	0.517914	0.0119358	0.494219	0.541027
Australasia	Both	1996	15703978	8414613	182931	8049739	8767554	0.535827	0.0116487	0.512592	0.558301	0.527217	0.0115349	0.504291	0.549495
Australasia	Both	1997	15918986	8704039	179602	8339384	9050861	0.546771	0.0112823	0.523864	0.568558	0.536208	0.0111591	0.51366	0.55759
Australasia	Both	1998	16126082	8980410	176063	8620196	9322259	0.556887	0.0109179	0.53455	0.578086	0.544271	0.0107887	0.522339	0.565345
Australasia	Both	1999	16338146	9260011	172225	8911985	9593236	0.566772	0.0105413	0.545471	0.587168	0.552217	0.0104154	0.531279	0.572353
Australasia	Both	2000	16564269	9538208	169468	9195793	9865170	0.57583	0.0102309	0.555158	0.595569	0.559631	0.0101182	0.539334	0.57918
Australasia	Both	2001	16807797	9827446	167097	9491462	10153801	0.584696	0.00994164	0.564706	0.604113	0.567222	0.00985455	0.547409	0.586536
Australasia	Both	2002	17065459	10117397	167417	9778161	10437160	0.592858	0.0098103	0.57298	0.611596	0.574443	0.00976223	0.55471	0.593188
Australasia	Both	2003	17331724	10412404	170545	10069154	10737349	0.600771	0.00984003	0.580967	0.61952	0.58165	0.00984153	0.561862	0.600492
Australasia	Both	2004	17598076	10708616	176717	10347098	11041072	0.608511	0.0100418	0.587968	0.627402	0.588766	0.0101022	0.568382	0.607899
Australasia	Both	2005	17858287	11006409	186942	10630862	11361296	0.616319	0.0104681	0.59529	0.636192	0.595928	0.010593	0.574528	0.616028
Australasia	Both	2006	18110536	11304559	202696	10893724	11693224	0.624198	0.0111921	0.601513	0.645659	0.603087	0.0113837	0.580182	0.625013
Australasia	Both	2007	18356740	11602456	225204	11148147	12036491	0.632054	0.0122682	0.607305	0.655699	0.610192	0.0125175	0.585072	0.63428
Australasia	Both	2008	18598869	11897120	254852	11390486	12381006	0.639669	0.0137025	0.612429	0.665686	0.617064	0.0139988	0.589082	0.643656
Caribbean	Both	1980	15486555	4203689	503618	3253535	5229493	0.271441	0.0325197	0.210088	0.33768	0.281473	0.033734	0.217566	0.350085
Caribbean	Both	1981	15884472	4410084	485166	3491483	5383813	0.277635	0.0305434	0.219805	0.338936	0.288432	0.0317285	0.228161	0.352309
Caribbean	Both	1982	16301678	4624606	468048	3729136	5569791	0.283689	0.0287117	0.228758	0.34167	0.295397	0.0298826	0.238075	0.355497
Caribbean	Both	1983	16732921	4850745	452556	3986676	5760539	0.289892	0.0270458	0.238253	0.344264	0.302564	0.0282046	0.248334	0.359437
Caribbean	Both	1984	17170920	5086275	438952	4239871	5962643	0.296214	0.0255637	0.246922	0.347252	0.309748	0.0266988	0.257789	0.362989
Caribbean	Both	1985	17609893	5335581	427519	4513216	6192207	0.302988	0.0242772	0.256289	0.351632	0.317191	0.0253731	0.268061	0.367488
Caribbean	Both	1986	18047670	5594730	417874	4793155	6427933	0.309997	0.0231539	0.265583	0.356164	0.324604	0.0241941	0.277622	0.372559
Caribbean	Both	1987	18483707	5858385	409286	5067860	6673823	0.316949	0.0221431	0.27418	0.361065	0.331699	0.0231153	0.287001	0.377608
Caribbean	Both	1988	18915818	6126134	401854	5350576	6932839	0.323863	0.0212444	0.282862	0.36651	0.338571	0.0221436	0.295069	0.382866
Caribbean	Both	1989	19341998	6396339	395382	5628814	7190584	0.330697	0.0204416	0.291015	0.37176	0.345273	0.0212698	0.303611	0.387541
Caribbean	Both	1990	19859975	6704750	391933	5937376	7488813	0.337601	0.0197348	0.298962	0.377081	0.352022	0.0205012	0.311617	0.392956
Caribbean	Both	1991	20271027	6959366	386973	6215515	7726040	0.343316	0.0190899	0.306621	0.381137	0.357595	0.0198044	0.31914	0.396722
Caribbean	Both	1992	20673555	7197244	383155	6450859	7956141	0.348138	0.0185336	0.312034	0.384846	0.362239	0.0192061	0.324994	0.400056
Caribbean	Both	1993	21066088	7429708	381153	6690917	8183445	0.352686	0.0180932	0.317616	0.388465	0.366502	0.0187277	0.330468	0.4036
Caribbean	Both	1994	21447040	7674697	380336	6940134	8423968	0.357844	0.0177338	0.323594	0.39278	0.371156	0.0183236	0.335652	0.407488
Caribbean	Both	1995	21815749	7944958	381210	7213943	8703169	0.364185	0.0174741	0.330676	0.39894	0.376698	0.018008	0.342219	0.412634
Caribbean	Both	1996	22171468	8255757	383265	7514009	9020269	0.37236	0.0172864	0.338904	0.406841	0.383718	0.0177501	0.349222	0.419064
Caribbean	Both	1997	22515815	8601164	386424	7847845	9378114	0.382005	0.0171623	0.348548	0.416512	0.391899	0.0175462	0.357574	0.427264
Caribbean	Both	1998	22853511	8979971	391964	8213315	9767082	0.392936	0.0171511	0.35939	0.427378	0.401258	0.0174541	0.367178	0.436275
Caribbean	Both	1999	23190987	9399079	398559	8614747	10191615	0.40529	0.0171859	0.37147	0.439464	0.412236	0.0174127	0.3777	0.44681
Caribbean	Both	2000	23533164	9848430	407665	9050332	10648926	0.418492	0.017323	0.384578	0.452507	0.424453	0.017487	0.390046	0.458598
Caribbean	Both	2001	23881356	10300925	422344	9478236	11121988	0.431338	0.0176851	0.396889	0.465718	0.436785	0.017807	0.402101	0.471344
Caribbean	Both	2002	24235201	10747223	443583	9881948	11595444	0.443455	0.0183032	0.407752	0.478455	0.448787	0.018398	0.412691	0.484019
Caribbean	Both	2003	24595876	11191644	472348	10269291	12098975	0.455021	0.0192044	0.417521	0.491911	0.460474	0.0192878	0.422854	0.497487
Caribbean	Both	2004	24964105	11634880	509052	10649405	12626149	0.466064	0.0203914	0.426589	0.505772	0.471601	0.0204706	0.431782	0.5114
Caribbean	Both	2005	25340138	12077021	552679	11000495	13147563	0.476597	0.0218104	0.434113	0.518843	0.481982	0.021888	0.439344	0.524308
Caribbean	Both	2006	25724925	12534631	603834	11363646	13705206	0.487256	0.0234727	0.441737	0.53276	0.492204	0.0235485	0.446491	0.537853
Caribbean	Both	2007	26117769	12995935	662337	11698694	14273606	0.49759	0.0253596	0.447921	0.546509	0.501878	0.0254325	0.452167	0.550992
Caribbean	Both	2008	26515254	13466358	726148	12020801	14876983	0.507872	0.027386	0.453354	0.561073	0.511357	0.0274528	0.456778	0.564632
Europe, Central	Both	1980	79330864	37845788	2.34116e+06	33206276	42488492	0.477063	0.0295113	0.41858	0.535586	0.469904	0.0296696	0.410995	0.528681
Europe, Central	Both	1981	79942122	38382896	2164281	34091392	42692036	0.480134	0.0270731	0.426451	0.534037	0.471937	0.0271915	0.418024	0.526155
Europe, Central	Both	1982	80467263	38877232	1.99642e+06	34917012	42838048	0.483143	0.0248103	0.433928	0.532366	0.473625	0.0248799	0.424286	0.523028
Europe, Central	Both	1983	80929296	39361252	1.839e+06	35697600	42959844	0.486366	0.0227235	0.441096	0.530832	0.47537	0.0227441	0.42995	0.519867
Europe, Central	Both	1984	81360828	39842268	1696412	36452980	43123960	0.489698	0.0208505	0.448041	0.530033	0.477236	0.0208316	0.435413	0.517628
Europe, Central	Both	1985	81786501	40276672	1.56992e+06	37087124	43294300	0.492461	0.0191954	0.453463	0.529357	0.478669	0.0191481	0.43995	0.515618
Europe, Central	Both	1986	82217554	40691852	1.46005e+06	37777860	43511304	0.494929	0.0177583	0.459487	0.529222	0.479999	0.0176937	0.444858	0.514382
Europe, Central	Both	1987	82651183	41075992	1.36559e+06	38381468	43699740	0.49698	0.0165224	0.464379	0.528725	0.481081	0.0164473	0.448537	0.512723
Europe, Central	Both	1988	83081398	41451020	1.28446e+06	38895068	43965256	0.498921	0.0154602	0.468156	0.529183	0.482168	0.01538	0.451687	0.512367
Europe, Central	Both	1989	83496465	41789732	1.21617e+06	39357480	44166608	0.500497	0.0145655	0.471367	0.528964	0.482919	0.0144809	0.454062	0.511326
Europe, Central	Both	1990	83889881	42047752	1.1604e+06	39708628	44337916	0.501226	0.0138325	0.473342	0.528525	0.482791	0.0137451	0.4554	0.509895
Europe, Central	Both	1991	84258041	42160760	1113267	39963612	44367872	0.500377	0.0132126	0.4743	0.526571	0.481035	0.0131232	0.455308	0.506906
Europe, Central	Both	1992	84610669	42250156	1.07596e+06	40132876	44341852	0.499348	0.0127165	0.474324	0.524069	0.479071	0.0126268	0.45399	0.503738
Europe, Central	Both	1993	84970014	42365976	1.04377e+06	40303300	44383300	0.498599	0.012284	0.474324	0.522341	0.47742	0.0121968	0.453323	0.501268
Europe, Central	Both	1994	85365636	42535812	1.01555e+06	40530700	44491024	0.498278	0.0118965	0.474789	0.521182	0.476321	0.0118165	0.452904	0.498931
Europe, Central	Both	1995	85817207	42850708	991533	40874204	44751768	0.499325	0.011554	0.476294	0.521478	0.476762	0.0114861	0.453982	0.498706
Europe, Central	Both	1996	86334072	43295812	970856	41375836	45145648	0.501492	0.0112453	0.479253	0.522918	0.478536	0.0111922	0.456448	0.499832
Europe, Central	Both	1997	86906090	43823460	953583	41974752	45668900	0.504262	0.0109726	0.48299	0.525497	0.481093	0.0109372	0.459903	0.502286
Europe, Central	Both	1998	87509240	44484552	942250	42638480	46326860	0.508341	0.0107674	0.487245	0.529394	0.485037	0.0107518	0.464038	0.506077
Europe, Central	Both	1999	88108800	45218880	941812	43353276	47009796	0.513216	0.0106892	0.492043	0.533543	0.489726	0.0106885	0.4686	0.510183
Europe, Central	Both	2000	88678987	46048068	956530	44165128	47857304	0.519267	0.0107864	0.498034	0.539669	0.495441	0.0107958	0.474284	0.516106
Europe, Central	Both	2001	89208699	46950416	989913	44933780	48825456	0.526299	0.0110966	0.503693	0.547317	0.501938	0.0111092	0.47962	0.52302
Europe, Central	Both	2002	89702548	47861180	1.04562e+06	45744336	49843876	0.533554	0.0116565	0.509956	0.555657	0.50848	0.0116689	0.484958	0.530607
Europe, Central	Both	2003	90168840	48779320	1.12319e+06	46534256	50927880	0.540978	0.0124566	0.516079	0.564806	0.515073	0.0124697	0.490386	0.538934
Europe, Central	Both	2004	90622375	49679560	1.22254e+06	47241640	52003356	0.548204	0.0134905	0.521302	0.573847	0.521463	0.0135088	0.4945	0.547517
Europe, Central	Both	2005	91071996	50540620	1.34072e+06	47841608	53086908	0.554952	0.0147216	0.525316	0.582911	0.527423	0.0147514	0.49765	0.555705
Europe, Central	Both	2006	91519689	51410648	1.47744e+06	48459508	54225108	0.561744	0.0161434	0.529498	0.592497	0.533518	0.0161943	0.500996	0.564551
Europe, Central	Both	2007	91955096	52221708	1.62993e+06	48965036	55324684	0.567904	0.0177253	0.532489	0.601649	0.539023	0.0177986	0.503931	0.572905
Europe, Central	Both	2008	92360391	53016296	1.79919e+06	49392276	56413516	0.574015	0.0194801	0.534778	0.610798	0.544437	0.0195772	0.50546	0.581595
Europe, Eastern	Both	1980	146847508	73590856	5.44405e+06	63101492	84204352	0.501138	0.0370728	0.429708	0.573414	0.495067	0.0371181	0.423494	0.56719
Europe, Eastern	Both	1981	148414102	74315768	5095511	64456444	84195808	0.500732	0.0343331	0.434301	0.567303	0.494437	0.0343837	0.428093	0.561129
Europe, Eastern	Both	1982	149802390	75041520	4761234	65748724	84179744	0.500937	0.0317834	0.438903	0.561939	0.493781	0.0318186	0.431961	0.555461
Europe, Eastern	Both	1983	151029039	75758192	4.45199e+06	67102472	84318392	0.501613	0.0294777	0.444302	0.558293	0.49316	0.029476	0.436069	0.549756
Europe, Eastern	Both	1984	152125050	76398840	4.16541e+06	68249832	84380328	0.502211	0.0273815	0.448643	0.554677	0.492302	0.0273245	0.439581	0.544823
Europe, Eastern	Both	1985	153115283	76964048	3913688	69292656	84530672	0.502654	0.0255604	0.452552	0.552072	0.491336	0.0254362	0.442075	0.540404
Europe, Eastern	Both	1986	154002667	77531992	3.6939e+06	70228856	84613432	0.503446	0.0239859	0.456024	0.549428	0.490796	0.0237894	0.444202	0.536719
Europe, Eastern	Both	1987	154784535	77953784	3.50763e+06	70947704	84716904	0.503628	0.0226613	0.458364	0.547321	0.489674	0.0223931	0.445275	0.532812
Europe, Eastern	Both	1988	155475076	78445120	3.35293e+06	71728696	84903472	0.504551	0.0215657	0.461352	0.546091	0.489333	0.0212358	0.447414	0.530498
Europe, Eastern	Both	1989	156091057	78953440	3.22408e+06	72587624	85144392	0.505817	0.0206551	0.465034	0.545479	0.489357	0.0202785	0.449622	0.528639
Europe, Eastern	Both	1990	156646702	79478072	3.10192e+06	73392512	85353088	0.507372	0.019802	0.468523	0.544876	0.489698	0.0193913	0.452072	0.526748
Europe, Eastern	Both	1991	157151694	79858184	2.99656e+06	73883704	85484176	0.50816	0.0190679	0.470143	0.54396	0.489346	0.0186302	0.45279	0.524663
Europe, Eastern	Both	1992	157611762	80054600	2.91011e+06	74215440	85577248	0.507923	0.0184638	0.470875	0.542962	0.488085	0.0180008	0.451947	0.522321
Europe, Eastern	Both	1993	158032369	80161904	2.84224e+06	74444992	85540128	0.50725	0.0179852	0.471074	0.541282	0.486502	0.0174957	0.451435	0.519605
Europe, Eastern	Both	1994	158417371	79961768	2.79878e+06	74344736	85239344	0.504754	0.0176671	0.469297	0.538068	0.483211	0.0171413	0.449134	0.515969
Europe, Eastern	Both	1995	158771328	79810776	2.77424e+06	74258656	85068160	0.502678	0.0174732	0.467708	0.53579	0.480394	0.0169094	0.44673	0.512797
Europe, Eastern	Both	1996	159096534	79693952	2760296	74155152	84879872	0.500916	0.0173498	0.466102	0.533512	0.47792	0.0167544	0.444574	0.509542
Europe, Eastern	Both	1997	159399667	79856344	2.74808e+06	74333408	85096096	0.500982	0.0172402	0.466334	0.533854	0.477286	0.0166241	0.444017	0.508822
Europe, Eastern	Both	1998	159694287	80129824	2.73828e+06	74630024	85320136	0.50177	0.017147	0.467331	0.534272	0.477494	0.0165232	0.444555	0.50859
Europe, Eastern	Both	1999	159996701	80657752	2.72868e+06	75206848	85796432	0.504121	0.0170546	0.470052	0.536239	0.4795	0.0164318	0.446965	0.510518
Europe, Eastern	Both	2000	160317667	81561752	2.72631e+06	76202392	86770072	0.508751	0.0170057	0.475321	0.541238	0.484079	0.0163946	0.452308	0.515504
Europe, Eastern	Both	2001	160652823	82791552	2.74184e+06	77448736	87968056	0.515345	0.0170669	0.482088	0.547566	0.490966	0.0164725	0.459053	0.522379
Europe, Eastern	Both	2002	160994858	84173400	2777188	78680696	89457680	0.522833	0.0172502	0.488716	0.555656	0.499067	0.0166774	0.465938	0.530618
Europe, Eastern	Both	2003	161345851	85693864	2.82787e+06	80090368	91021328	0.531119	0.0175268	0.496389	0.564138	0.508174	0.0169798	0.474044	0.540348
Europe, Eastern	Both	2004	161707864	87353560	2.90432e+06	81627864	92937536	0.540194	0.0179603	0.504786	0.574725	0.518096	0.0174461	0.483417	0.551477
Europe, Eastern	Both	2005	162075036	89095208	3.0096e+06	83113576	94857776	0.549716	0.0185692	0.512809	0.585271	0.528346	0.0180938	0.49266	0.563283
Europe, Eastern	Both	2006	162456481	90839528	3153453	84648256	96901248	0.559162	0.0194111	0.521052	0.596475	0.538361	0.0189874	0.501149	0.575239
Europe, Eastern	Both	2007	162831159	92620040	3.3357e+06	85968312	99023232	0.56881	0.0204856	0.52796	0.608134	0.548423	0.0201321	0.508873	0.587137
Europe, Eastern	Both	2008	163126425	94320720	3.55544e+06	87209216	101203536	0.578206	0.0217956	0.534611	0.620399	0.558	0.0215235	0.515426	0.599934
Europe, Western	Both	1980	259491011	113370672	5042529	103450680	123264240	0.436896	0.0194324	0.398668	0.475023	0.414549	0.0191262	0.376953	0.452304
Europe, Western	Both	1981	261629380	115068816	4.57737e+06	106115192	123941520	0.439816	0.0174956	0.405594	0.473729	0.417619	0.0172182	0.38376	0.451159
Europe, Western	Both	1982	263812579	116799360	4.16744e+06	108559288	124837048	0.442736	0.015797	0.411502	0.473204	0.420697	0.0155385	0.389953	0.450666
Europe, Western	Both	1983	266066261	118475904	3.82243e+06	110931456	125896672	0.445287	0.0143665	0.416932	0.473178	0.423396	0.014122	0.395816	0.450984
Europe, Western	Both	1984	268424560	120241688	3.53567e+06	113307184	126937328	0.447953	0.0131719	0.422119	0.472898	0.426185	0.0129411	0.400882	0.450859
Europe, Western	Both	1985	270906489	122196208	3.30045e+06	115694376	128355008	0.451064	0.012183	0.427064	0.473798	0.429383	0.0119663	0.406118	0.451977
Europe, Western	Both	1986	273518050	124298336	3.11392e+06	118086328	130239920	0.454443	0.0113847	0.431731	0.476166	0.432823	0.0111814	0.410881	0.454176
Europe, Western	Both	1987	276234852	126569160	2.96417e+06	120597384	132216712	0.458194	0.0107306	0.436576	0.478639	0.436592	0.0105387	0.415753	0.456679
Europe, Western	Both	1988	279006839	129085864	2.84374e+06	123338000	134466688	0.462662	0.0101924	0.442061	0.481948	0.440986	0.0100085	0.421044	0.459893
Europe, Western	Both	1989	281766131	131753040	2738627	126183896	136998048	0.467597	0.0097195	0.447832	0.486212	0.445691	0.00954138	0.426584	0.463868
Europe, Western	Both	1990	284496102	134527712	2.64403e+06	129246512	139635088	0.472863	0.00929371	0.4543	0.490815	0.450534	0.00912007	0.432378	0.468188
Europe, Western	Both	1991	287120331	137438960	2.5573e+06	132319416	142413968	0.478681	0.00890673	0.46085	0.496008	0.455712	0.00874032	0.438428	0.472599
Europe, Western	Both	1992	289675194	140478400	2.47781e+06	135576096	145343184	0.484951	0.00855377	0.468028	0.501745	0.461148	0.00839683	0.444596	0.477697
Europe, Western	Both	1993	292118144	143291216	2.39458e+06	138564672	147975968	0.490525	0.00819728	0.474345	0.506562	0.465715	0.00804781	0.449752	0.481468
Europe, Western	Both	1994	294399774	146109536	2.31419e+06	141512224	150709040	0.496296	0.00786069	0.48068	0.51192	0.470335	0.00772019	0.455061	0.485557
Europe, Western	Both	1995	296493198	148836064	2.2313e+06	144435696	153339360	0.501988	0.00752564	0.487147	0.517177	0.474764	0.00739324	0.460228	0.489609
Europe, Western	Both	1996	298359692	151584224	2161286	147293408	155936272	0.508059	0.00724389	0.493677	0.522645	0.479458	0.00712035	0.465654	0.493956
Europe, Western	Both	1997	300026961	154207984	2.09456e+06	150082400	158416272	0.51398	0.00698125	0.50023	0.528007	0.483898	0.0068667	0.470272	0.497765
Europe, Western	Both	1998	301616217	156815888	2.03879e+06	152736304	160876752	0.519919	0.00675956	0.506393	0.533382	0.488301	0.00665346	0.475079	0.501539
Europe, Western	Both	1999	303294849	159423232	2.00395e+06	155442880	163297728	0.525638	0.00660727	0.512514	0.538412	0.492522	0.00650777	0.47971	0.505169
Europe, Western	Both	2000	305177567	162136288	2.00795e+06	158167968	166050208	0.531285	0.00657963	0.518282	0.54411	0.496772	0.00648476	0.483831	0.509697
Europe, Western	Both	2001	307312572	164959456	2.06633e+06	160882064	169067344	0.536781	0.00672386	0.523513	0.550148	0.501006	0.00663637	0.48801	0.514503
Europe, Western	Both	2002	309649066	167890416	2182797	163632512	172230816	0.542196	0.00704926	0.528445	0.556213	0.505296	0.0069676	0.491772	0.519132
Europe, Western	Both	2003	312080917	170825584	2.33773e+06	166242560	175428832	0.547376	0.00749077	0.532691	0.562126	0.509448	0.00741283	0.494966	0.524058
Europe, Western	Both	2004	314451815	173834416	2.5149e+06	168915584	178691776	0.552817	0.00799772	0.537175	0.568264	0.513891	0.00792479	0.498543	0.529272
Europe, Western	Both	2005	316646740	176724880	2.72582e+06	171262880	181963888	0.558114	0.00860838	0.540864	0.574659	0.518181	0.00854202	0.501296	0.534712
Europe, Western	Both	2006	318633406	179570560	2.97895e+06	173631392	185317136	0.563565	0.00934916	0.544925	0.5816	0.522612	0.00929353	0.504403	0.540737
Europe, Western	Both	2007	320441454	182339936	3.28575e+06	175788480	188687440	0.569027	0.0102538	0.548582	0.588836	0.527059	0.0102119	0.506667	0.546809
Europe, Western	Both	2008	322092388	185010032	3667127	177708208	192035600	0.574401	0.0113853	0.551731	0.596213	0.531429	0.0113581	0.509117	0.552931
Latin America, Andean	Both	1980	14392466	4529844	923463	2805067	6451121	0.314737	0.0641629	0.194898	0.448229	0.331286	0.067794	0.203669	0.470996
Latin America, Andean	Both	1981	14841820	4742321	907806	3053183	6626273	0.319524	0.0611654	0.205715	0.44646	0.336596	0.0646554	0.215828	0.469465
Latin America, Andean	Both	1982	15305919	4953117	890957	3285312	6785356	0.323608	0.05821	0.214643	0.443316	0.341149	0.0615548	0.225823	0.466715
Latin America, Andean	Both	1983	15784482	5151588	872323	3514307	6939350	0.32637	0.0552646	0.222643	0.439631	0.344267	0.058461	0.233773	0.463003
Latin America, Andean	Both	1984	16277130	5360268	854427	3741884	7118110	0.329313	0.0524925	0.229886	0.437307	0.347521	0.0555367	0.242869	0.460795
Latin America, Andean	Both	1985	16783248	5586835	837077	4002827	7313324	0.332882	0.0498758	0.238501	0.435751	0.351378	0.0527588	0.251799	0.459722
Latin America, Andean	Both	1986	17302399	5849458	820081	4294190	7545170	0.338072	0.047397	0.248185	0.436077	0.356901	0.0501047	0.261516	0.460331
Latin America, Andean	Both	1987	17833571	6131517	803288	4596164	7789757	0.343819	0.0450436	0.257725	0.436803	0.362953	0.0475714	0.272026	0.461293
Latin America, Andean	Both	1988	18374827	6426962	786860	4918612	8062552	0.34977	0.0428227	0.267682	0.438782	0.369153	0.0451742	0.281849	0.461875
Latin America, Andean	Both	1989	18923776	6706352	768594	5217998	8274053	0.354388	0.0406153	0.275738	0.437231	0.373894	0.0428002	0.290334	0.461071
Latin America, Andean	Both	1990	19478367	6971086	749371	5528721	8506759	0.357889	0.038472	0.283839	0.436729	0.377418	0.0405012	0.297942	0.459827
Latin America, Andean	Both	1991	20037915	7247514	730393	5827097	8729861	0.36169	0.0364505	0.290804	0.435667	0.381238	0.0383313	0.306914	0.458016
Latin America, Andean	Both	1992	20601783	7534074	710915	6171234	8958006	0.3657	0.0345074	0.299549	0.434817	0.385244	0.0362484	0.315809	0.457449
Latin America, Andean	Both	1993	21168129	7835725	691340	6524781	9214641	0.370166	0.0326595	0.308236	0.435307	0.389691	0.0342628	0.323651	0.457778
Latin America, Andean	Both	1994	21734910	8172047	671299	6883652	9503379	0.375987	0.0308858	0.316709	0.43724	0.395502	0.0323515	0.332215	0.459286
Latin America, Andean	Both	1995	22300708	8533071	649440	7253481	9821562	0.382637	0.029122	0.325258	0.440415	0.402107	0.0304504	0.342195	0.46165
Latin America, Andean	Both	1996	22864794	8913154	626710	7679769	10147872	0.38982	0.0274094	0.335877	0.443821	0.409173	0.0286082	0.35241	0.465317
Latin America, Andean	Both	1997	23427550	9330320	602724	8143340	10494371	0.398263	0.0257271	0.347597	0.44795	0.417462	0.0268021	0.364273	0.469808
Latin America, Andean	Both	1998	23990246	9748559	577645	8597125	10875911	0.406355	0.0240783	0.358359	0.453347	0.425281	0.0250427	0.375287	0.474506
Latin America, Andean	Both	1999	24554811	10198952	551785	9094328	11285829	0.415355	0.0224716	0.370368	0.459618	0.433965	0.0233339	0.387325	0.479897
Latin America, Andean	Both	2000	25122900	10666221	525598	9607779	11697259	0.424562	0.0209211	0.382431	0.465601	0.442799	0.0216918	0.399378	0.485031
Latin America, Andean	Both	2001	25695482	11137504	500083	10136282	12114095	0.433442	0.0194619	0.394477	0.471448	0.451232	0.0201505	0.411126	0.490071
Latin America, Andean	Both	2002	26272961	11618066	478182	10667751	12556613	0.442206	0.0182005	0.406035	0.477929	0.459495	0.0188222	0.421835	0.496147
Latin America, Andean	Both	2003	26855853	12092369	463608	11180121	13002905	0.450269	0.0172628	0.416301	0.484174	0.467015	0.0178341	0.431883	0.502356
Latin America, Andean	Both	2004	27444514	12560443	460726	11654034	13461148	0.457667	0.0167875	0.42464	0.490486	0.47385	0.0173217	0.439864	0.50778
Latin America, Andean	Both	2005	28039697	13033951	474476	12105432	13949198	0.464839	0.0169216	0.431725	0.49748	0.480474	0.0174314	0.446428	0.513998
Latin America, Andean	Both	2006	28640173	13512472	509638	12525671	14500151	0.471801	0.0177945	0.437346	0.506287	0.486899	0.0182966	0.451331	0.522352
Latin America, Andean	Both	2007	29247146	14004286	566067	12884021	15103320	0.478826	0.0193546	0.440522	0.516403	0.493398	0.0198621	0.454202	0.531724
Latin America, Andean	Both	2008	29866501	14518231	642432	13243720	15769854	0.486104	0.0215101	0.443431	0.528011	0.500165	0.0220318	0.456296	0.542935
Latin America, Central	Both	1980	61505783	19377404	2.82653e+06	13921300	24833356	0.31505	0.0459555	0.226341	0.403756	0.332331	0.0491585	0.237749	0.426846
Latin America, Central	Both	1981	63495011	20734292	2.74359e+06	15418322	26074676	0.32655	0.0432095	0.242827	0.410657	0.344821	0.0462426	0.254595	0.434498
Latin America, Central	Both	1982	65511964	22117728	2.65078e+06	16903650	27336670	0.337614	0.0404626	0.258024	0.417278	0.356813	0.0433146	0.271963	0.441086
Latin America, Central	Both	1983	67565293	23507074	2.55249e+06	18486538	28528988	0.347916	0.0377781	0.27361	0.422243	0.367937	0.0404398	0.288371	0.446798
Latin America, Central	Both	1984	69668006	24970756	2.44971e+06	20145678	29816014	0.358425	0.0351627	0.289167	0.427973	0.379225	0.0376163	0.305703	0.452864
Latin America, Central	Both	1985	71830154	26483044	2.34865e+06	21823366	31125380	0.36869	0.0326973	0.303819	0.433319	0.390167	0.034932	0.321361	0.459322
Latin America, Central	Both	1986	74053571	28044172	2.24825e+06	23603866	32489608	0.378701	0.0303598	0.31874	0.438731	0.40075	0.0323679	0.335802	0.464642
Latin America, Central	Both	1987	76337143	29678682	2.14786e+06	25478292	33906904	0.388784	0.0281365	0.33376	0.444173	0.41131	0.0299141	0.35241	0.469948
Latin America, Central	Both	1988	78684286	31416844	2.05011e+06	27414338	35427836	0.399277	0.0260548	0.348409	0.450253	0.422204	0.0276032	0.368087	0.476063
Latin America, Central	Both	1989	81098363	33229388	1.95117e+06	29410124	37070160	0.409742	0.0240593	0.362648	0.457101	0.432973	0.0253862	0.383052	0.483119
Latin America, Central	Both	1990	83581454	35139404	1.85403e+06	31507276	38815664	0.420421	0.0221823	0.376965	0.464405	0.443861	0.0233083	0.398236	0.489946
Latin America, Central	Both	1991	86128686	37165232	1.75774e+06	33689932	40636748	0.431508	0.0204083	0.391158	0.471814	0.455075	0.0213536	0.412714	0.497015
Latin America, Central	Both	1992	88737658	39321340	1.6629e+06	36068556	42599156	0.443119	0.0187395	0.406463	0.480057	0.466736	0.0195235	0.428292	0.504981
Latin America, Central	Both	1993	91414741	41567828	1.56625e+06	38509216	44675036	0.454717	0.0171335	0.421258	0.488707	0.478289	0.0177759	0.443536	0.513402
Latin America, Central	Both	1994	94168536	43894856	1.47279e+06	41069924	46797716	0.466131	0.01564	0.436132	0.496957	0.489562	0.0161603	0.458223	0.521047
Latin America, Central	Both	1995	97000752	46268844	1.38767e+06	43633004	48986440	0.476995	0.0143058	0.449821	0.505011	0.50019	0.0147237	0.471723	0.528921
Latin America, Central	Both	1996	99920548	48758484	1.30749e+06	46252692	51311228	0.487973	0.0130853	0.462895	0.51352	0.510855	0.013416	0.485107	0.537026
Latin America, Central	Both	1997	102913711	51380080	1230787	49031012	53794536	0.499254	0.0119594	0.476428	0.522715	0.521748	0.012219	0.498198	0.545648
Latin America, Central	Both	1998	105930535	54111920	1.1566e+06	51875212	56423508	0.510825	0.0109185	0.48971	0.532646	0.532818	0.0111228	0.511137	0.554772
Latin America, Central	Both	1999	108904810	56919640	1.09074e+06	54768444	59105700	0.522655	0.0100156	0.502902	0.542728	0.543984	0.0101743	0.524108	0.564298
Latin America, Central	Both	2000	111791226	59795568	1.03585e+06	57772644	61863568	0.534886	0.00926592	0.516791	0.553385	0.555373	0.00938322	0.53694	0.573929
Latin America, Central	Both	2001	114568484	62670124	1.0021e+06	60739452	64687692	0.54701	0.00874672	0.530158	0.56462	0.566453	0.00882374	0.549277	0.583941
Latin America, Central	Both	2002	117255382	65457024	999384	63477436	67431080	0.558243	0.00852314	0.54136	0.575079	0.576458	0.00856745	0.559306	0.593342
Latin America, Central	Both	2003	119896503	68192328	1.03101e+06	66171844	70258240	0.56876	0.0085992	0.551908	0.585991	0.585647	0.0086199	0.568688	0.602687
Latin America, Central	Both	2004	122557689	70948960	1.09425e+06	68862696	73124112	0.578903	0.00892841	0.56188	0.596651	0.594468	0.00893834	0.577142	0.612201
Latin America, Central	Both	2005	125287531	73741392	1.19529e+06	71410544	76108496	0.588577	0.00954039	0.569973	0.607471	0.602896	0.00954856	0.584135	0.621635
Latin America, Central	Both	2006	128095779	76589112	1.33728e+06	73923096	79196528	0.597905	0.0104397	0.577092	0.61826	0.611072	0.010452	0.590065	0.631445
Latin America, Central	Both	2007	130969424	79494960	1.52278e+06	76441656	82398128	0.606973	0.011627	0.58366	0.62914	0.619065	0.0116446	0.595843	0.641331
Latin America, Central	Both	2008	133906564	82429232	1.75048e+06	78897992	85765032	0.615573	0.0130724	0.589202	0.640484	0.626662	0.0130953	0.600493	0.65153
Latin America, Southern	Both	1980	25266966	9554528	1.25141e+06	7129369	12007476	0.378143	0.0495277	0.282162	0.475224	0.381889	0.0500055	0.285112	0.479294
Latin America, Southern	Both	1981	25694622	9941794	1.19795e+06	7600766	12251809	0.386921	0.0466225	0.295812	0.476824	0.390773	0.047079	0.298704	0.481271
Latin America, Southern	Both	1982	26143223	10301661	1.14725e+06	8045422	12521917	0.394047	0.0438832	0.307744	0.478974	0.398045	0.0443216	0.310823	0.48366
Latin America, Southern	Both	1983	26605118	10664426	1099105	8461506	12777769	0.400841	0.0413118	0.318041	0.480275	0.404988	0.0417318	0.321086	0.485051
Latin America, Southern	Both	1984	27069085	11047212	1.05402e+06	8923577	13064805	0.408112	0.0389383	0.329659	0.482647	0.412346	0.0393363	0.333104	0.487243
Latin America, Southern	Both	1985	27527351	11430912	1.01227e+06	9412231	13381518	0.415257	0.0367731	0.341923	0.486117	0.419465	0.0371442	0.345271	0.491175
Latin America, Southern	Both	1986	27977465	11831433	973880	9904352	13704765	0.422892	0.0348095	0.354012	0.48985	0.426947	0.0351496	0.357329	0.494803
Latin America, Southern	Both	1987	28423169	12251017	937916	10393660	14063775	0.431022	0.0329983	0.365676	0.4948	0.434818	0.0333064	0.369054	0.499388
Latin America, Southern	Both	1988	28870367	12674312	903662	10892701	14419324	0.439008	0.0313007	0.377297	0.499451	0.442478	0.0315768	0.38014	0.503764
Latin America, Southern	Both	1989	29327785	13092862	872365	11371025	14786245	0.446432	0.0297453	0.387722	0.504172	0.449575	0.0299925	0.390341	0.507784
Latin America, Southern	Both	1990	29801851	13532103	843253	11858742	15157489	0.454069	0.0282953	0.39792	0.508609	0.456942	0.0285174	0.400699	0.511881
Latin America, Southern	Both	1991	30293276	14039342	813281	12401814	15598534	0.463447	0.0268469	0.409392	0.514917	0.46613	0.0270461	0.411547	0.517971
Latin America, Southern	Both	1992	30800254	14621588	781125	13061034	16115287	0.474723	0.025361	0.424056	0.523219	0.477273	0.0255367	0.426144	0.526034
Latin America, Southern	Both	1993	31323548	15238205	747805	13743044	16665891	0.486478	0.0238736	0.438745	0.532056	0.488929	0.0240251	0.44089	0.534581
Latin America, Southern	Both	1994	31863482	15883297	712390	14452470	17233694	0.49848	0.0223576	0.453575	0.54086	0.500842	0.0224838	0.455607	0.543468
Latin America, Southern	Both	1995	32419597	16539174	676832	15183871	17817690	0.51016	0.0208772	0.468355	0.549596	0.512422	0.0209787	0.470398	0.552076
Latin America, Southern	Both	1996	32993597	17222484	641249	15928035	18441424	0.521995	0.0194356	0.482761	0.55894	0.524157	0.0195151	0.484754	0.561199
Latin America, Southern	Both	1997	33583838	17926886	607822	16707288	19098382	0.533795	0.0180986	0.49748	0.568678	0.535853	0.0181595	0.49955	0.570794
Latin America, Southern	Both	1998	34182292	18658432	579544	17469194	19760488	0.545851	0.0169545	0.51106	0.578091	0.547763	0.0170002	0.512874	0.580004
Latin America, Southern	Both	1999	34778233	19394740	560434	18256366	20471104	0.557669	0.0161145	0.524937	0.588618	0.559339	0.0161481	0.526618	0.590324
Latin America, Southern	Both	2000	35364199	20128120	554056	19015564	21196624	0.569167	0.0156671	0.537707	0.599381	0.570466	0.0156932	0.538877	0.600742
Latin America, Southern	Both	2001	35936290	20836954	560932	19732822	21937010	0.57983	0.0156091	0.549106	0.610442	0.580609	0.0156329	0.549829	0.610975
Latin America, Southern	Both	2002	36497159	21480260	583863	20328852	22612312	0.588546	0.0159975	0.556998	0.619564	0.588673	0.0160247	0.557057	0.619685
Latin America, Southern	Both	2003	37054032	22135786	622666	20911296	23337238	0.597392	0.0168043	0.564346	0.629816	0.596807	0.0168383	0.563747	0.629391
Latin America, Southern	Both	2004	37617626	22801166	675172	21473508	24114606	0.60613	0.0179483	0.570836	0.641045	0.604856	0.017991	0.569448	0.63981
Latin America, Southern	Both	2005	38195519	23487152	739768	22037078	24918918	0.614919	0.0193679	0.576955	0.652404	0.613037	0.019421	0.574935	0.650728
Latin America, Southern	Both	2006	38788989	24186904	815137	22569324	25735622	0.623551	0.0210147	0.581849	0.663477	0.621157	0.0210814	0.579285	0.66122
Latin America, Southern	Both	2007	39394723	24895584	899829	23107848	26595624	0.631952	0.0228414	0.586572	0.675106	0.629119	0.0229263	0.583492	0.67259
Latin America, Southern	Both	2008	40010032	25620120	993460	23655492	27490604	0.640342	0.0248303	0.591239	0.687093	0.6371	0.0249386	0.587936	0.68386
Latin America, Tropical	Both	1980	63019150	15974467	2.70497e+06	10957471	21406936	0.253486	0.0429229	0.173875	0.339689	0.274076	0.0459973	0.187985	0.36665
Latin America, Tropical	Both	1981	65021551	16860622	2.54778e+06	12147005	21927940	0.259308	0.0391836	0.186815	0.337241	0.280672	0.0419948	0.202313	0.364649
Latin America, Tropical	Both	1982	67080036	17774864	2.38322e+06	13313001	22492556	0.26498	0.0355281	0.198464	0.335309	0.287094	0.0380785	0.215702	0.363007
Latin America, Tropical	Both	1983	69176542	18656572	2.21119e+06	14487944	23043244	0.269695	0.0319644	0.209434	0.333108	0.292406	0.0342525	0.227894	0.360686
Latin America, Tropical	Both	1984	71287126	19589220	2.03855e+06	15701521	23616514	0.274793	0.0285963	0.220257	0.331287	0.297963	0.0306189	0.239316	0.358499
Latin America, Tropical	Both	1985	73394320	20635088	1.86978e+06	17059934	24356136	0.281154	0.0254758	0.232442	0.331853	0.304648	0.0272361	0.252994	0.358565
Latin America, Tropical	Both	1986	75493459	21780434	1.71046e+06	18506850	25175912	0.288508	0.022657	0.245145	0.333485	0.312155	0.0241744	0.266293	0.359818
Latin America, Tropical	Both	1987	77588470	23003294	1.56586e+06	19977770	26106358	0.296478	0.0201816	0.257484	0.336472	0.320102	0.0214802	0.278541	0.36227
Latin America, Tropical	Both	1988	79681644	24251840	1.44346e+06	21458140	27063518	0.304359	0.0181154	0.269298	0.339646	0.327773	0.0192205	0.290421	0.365136
Latin America, Tropical	Both	1989	81778456	25591132	1.34865e+06	22942442	28174570	0.312932	0.0164915	0.280544	0.344523	0.336063	0.0174274	0.302	0.368764
Latin America, Tropical	Both	1990	83884801	26892678	1.28767e+06	24351200	29366750	0.320591	0.0153505	0.290293	0.350084	0.343313	0.0161506	0.311478	0.374327
Latin America, Tropical	Both	1991	85998661	28253450	1.25734e+06	25758556	30684250	0.328534	0.0146205	0.299523	0.356799	0.350801	0.0153119	0.320461	0.380314
Latin America, Tropical	Both	1992	88123333	29667566	1.25106e+06	27194148	32100242	0.33666	0.0141966	0.308592	0.364265	0.358421	0.0148028	0.329186	0.387283
Latin America, Tropical	Both	1993	90277007	31043890	1.26021e+06	28559642	33530276	0.343874	0.0139593	0.316356	0.371415	0.36504	0.0145023	0.336195	0.393473
Latin America, Tropical	Both	1994	92483388	32513358	1.28314e+06	29986406	35046160	0.351559	0.0138743	0.324236	0.378945	0.372138	0.0143718	0.343566	0.40045
Latin America, Tropical	Both	1995	94759488	34111240	1.31413e+06	31567666	36704628	0.359977	0.0138681	0.333135	0.387345	0.380001	0.0143337	0.351925	0.408478
Latin America, Tropical	Both	1996	97107192	35746912	1.3569e+06	33116048	38454208	0.368118	0.0139732	0.341026	0.395998	0.387562	0.0144306	0.359371	0.416031
Latin America, Tropical	Both	1997	99521167	37599624	1.40864e+06	34825888	40377804	0.377805	0.0141542	0.349934	0.405721	0.396749	0.014606	0.368144	0.425964
Latin America, Tropical	Both	1998	102001230	39568416	1.46144e+06	36719384	42441700	0.387921	0.0143277	0.35999	0.41609	0.406392	0.0147681	0.377485	0.435235
Latin America, Tropical	Both	1999	104545018	41743464	1.5127e+06	38803716	44701780	0.399287	0.0144694	0.371168	0.427584	0.417345	0.0148842	0.38843	0.446735
Latin America, Tropical	Both	2000	107146909	44123908	1.56139e+06	41063560	47181404	0.411808	0.0145725	0.383245	0.440343	0.429506	0.0149553	0.400165	0.458684
Latin America, Tropical	Both	2001	109807810	46589812	1.6054e+06	43361084	49743704	0.424285	0.0146201	0.394882	0.453007	0.441658	0.0149747	0.411718	0.471052
Latin America, Tropical	Both	2002	112517107	49180744	1.65171e+06	45889460	52348820	0.437096	0.0146796	0.407844	0.465252	0.454173	0.0150144	0.423986	0.483099
Latin America, Tropical	Both	2003	115242874	51854244	1.70689e+06	48434552	55182000	0.449956	0.0148112	0.420282	0.478832	0.466693	0.0151307	0.436402	0.496352
Latin America, Tropical	Both	2004	117943633	54604440	1.79271e+06	51055920	58122636	0.462971	0.0151997	0.432884	0.4928	0.479216	0.0155048	0.448707	0.510014
Latin America, Tropical	Both	2005	120587897	57356184	1922526	53604848	61149644	0.475638	0.0159429	0.444529	0.507096	0.49115	0.0162301	0.45935	0.522877
Latin America, Tropical	Both	2006	123165474	60151912	2.10962e+06	56006264	64337696	0.488383	0.0171283	0.454724	0.522368	0.502902	0.0173887	0.469044	0.537365
Latin America, Tropical	Both	2007	125678475	63005124	2.35872e+06	58405596	67674024	0.50132	0.0187679	0.464722	0.538469	0.51461	0.0189906	0.47747	0.552234
Latin America, Tropical	Both	2008	128123722	65916660	2.66025e+06	60651080	71167776	0.514477	0.0207632	0.473379	0.555461	0.526336	0.0209376	0.484968	0.567312
North Africa and Middle East	Both	1980	105195395	35668396	3.831e+06	28400604	43200644	0.339068	0.036418	0.26998	0.41067	0.362781	0.0386684	0.289465	0.439001
North Africa and Middle East	Both	1981	108980590	37790244	3699755	30788890	45093640	0.346761	0.0339488	0.282517	0.413777	0.371784	0.0360715	0.303063	0.443362
North Africa and Middle East	Both	1982	112985503	40052980	3.5681e+06	33214340	47188188	0.354497	0.0315802	0.29397	0.417648	0.380834	0.0335668	0.31636	0.447372
North Africa and Middle East	Both	1983	117143724	42407276	3436804	35800544	49293032	0.362011	0.0293384	0.305612	0.420791	0.389578	0.0311825	0.328994	0.451666
North Africa and Middle East	Both	1984	121364503	44833400	3.30697e+06	38443308	51459420	0.369411	0.0272482	0.316759	0.424007	0.398035	0.0289434	0.341718	0.456153
North Africa and Middle East	Both	1985	125582995	47327380	3.17764e+06	41241496	53650536	0.376861	0.0253031	0.3284	0.427212	0.40633	0.0268464	0.354412	0.459732
North Africa and Middle East	Both	1986	129779833	49859380	3.05215e+06	43970764	55899596	0.384184	0.0235179	0.33881	0.430726	0.414263	0.0249144	0.365995	0.46339
North Africa and Middle East	Both	1987	133975639	52459660	2.93389e+06	46762156	58196696	0.391561	0.0218987	0.349035	0.434383	0.422049	0.023159	0.376713	0.466991
North Africa and Middle East	Both	1988	138196001	55133652	2.82361e+06	49697412	60631184	0.398953	0.020432	0.359615	0.438733	0.429665	0.0215677	0.387808	0.471602
North Africa and Middle East	Both	1989	142483493	57905496	2.72107e+06	52681516	63214960	0.406401	0.0190975	0.369738	0.443665	0.437204	0.0201207	0.398659	0.476275
North Africa and Middle East	Both	1990	146873720	60882868	2.6259e+06	55829572	66030924	0.414525	0.0178786	0.38012	0.449576	0.44534	0.0187987	0.409366	0.482149
North Africa and Middle East	Both	1991	151369888	63930404	2.53883e+06	59023520	68934656	0.422346	0.0167723	0.389929	0.455405	0.45306	0.0175994	0.418814	0.487864
North Africa and Middle East	Both	1992	155974418	67199168	2.45987e+06	62377988	72091360	0.430835	0.015771	0.399924	0.4622	0.461374	0.0165081	0.428922	0.493917
North Africa and Middle East	Both	1993	160722582	70658544	2384629	66018632	75362368	0.43963	0.0148369	0.410761	0.468897	0.46997	0.0154902	0.439388	0.500304
North Africa and Middle East	Both	1994	165657415	74277648	2.31392e+06	69804504	78854168	0.448381	0.0139681	0.421379	0.476007	0.478563	0.0145461	0.450153	0.507296
North Africa and Middle East	Both	1995	170810497	78120272	2.24229e+06	73770560	82493552	0.457351	0.0131274	0.431885	0.482954	0.487484	0.0136337	0.460806	0.514057
North Africa and Middle East	Both	1996	176188743	82321640	2.16701e+06	78092328	86573384	0.467236	0.0122994	0.443231	0.491367	0.497451	0.012734	0.472252	0.522112
North Africa and Middle East	Both	1997	181786869	86773256	2091425	82645624	90857888	0.477335	0.0115048	0.454629	0.499804	0.507713	0.011873	0.484184	0.53082
North Africa and Middle East	Both	1998	187606767	91549072	2.01516e+06	87557632	95487672	0.487984	0.0107414	0.466708	0.508978	0.518575	0.0110464	0.496809	0.54007
North Africa and Middle East	Both	1999	193646027	96611472	1944452	92784920	100435048	0.498908	0.0100413	0.479147	0.518653	0.529727	0.0102897	0.509345	0.549817
North Africa and Middle East	Both	2000	199896144	101936088	1.88138e+06	98257704	105585160	0.509945	0.00941178	0.491544	0.5282	0.540969	0.00960787	0.521984	0.559612
North Africa and Middle East	Both	2001	206357295	107420856	1.84252e+06	103793200	110984912	0.520558	0.00892876	0.502978	0.537829	0.551753	0.0090773	0.534105	0.569439
North Africa and Middle East	Both	2002	213011022	113079928	1.8274e+06	109535840	116623624	0.530864	0.00857891	0.514226	0.5475	0.562177	0.00868513	0.545103	0.578959
North Africa and Middle East	Both	2003	219805328	118775584	1.85217e+06	115159488	122346040	0.540367	0.00842643	0.523916	0.556611	0.571666	0.00849866	0.555031	0.58814
North Africa and Middle East	Both	2004	226672631	124596344	1.91639e+06	120856728	128310128	0.549675	0.00845444	0.533177	0.566059	0.580764	0.00850095	0.563843	0.597162
North Africa and Middle East	Both	2005	233559434	130472184	2.02664e+06	126458944	134409184	0.558625	0.00867718	0.541442	0.575482	0.589242	0.00870203	0.571819	0.605911
North Africa and Middle East	Both	2006	240437725	136402304	2.19313e+06	132034472	140627984	0.567308	0.00912143	0.549142	0.584883	0.597182	0.00913054	0.578896	0.614559
North Africa and Middle East	Both	2007	247301728	142430880	2.41865e+06	137716960	147146192	0.57594	0.00978014	0.556878	0.595007	0.604834	0.00977489	0.585711	0.623619
North Africa and Middle East	Both	2008	254147077	148555616	2715539	143249872	153826528	0.584526	0.0106849	0.563649	0.605266	0.612231	0.0106661	0.591226	0.632936
North America high-income	Both	1980	174393568	76929336	3.64242e+06	69758184	84002576	0.441125	0.0208862	0.400004	0.481684	0.444947	0.0210493	0.403643	0.485876
North America high-income	Both	1981	177639991	80383464	3.4317e+06	73472664	86955984	0.452508	0.0193183	0.413604	0.489507	0.456768	0.0194957	0.417737	0.49406
North America high-income	Both	1982	180839916	83729088	3.26791e+06	77189432	90172216	0.463001	0.0180707	0.426838	0.49863	0.467555	0.018244	0.431322	0.503298
North America high-income	Both	1983	183963971	87201440	3.14948e+06	81008304	93411832	0.474014	0.0171201	0.440349	0.507772	0.478699	0.0172714	0.444428	0.512679
North America high-income	Both	1984	186979902	90931240	3.0507e+06	84841632	96964360	0.486316	0.0163157	0.453747	0.518582	0.490947	0.016427	0.458049	0.523345
North America high-income	Both	1985	189865758	94692688	2.97324e+06	88821656	100486688	0.498735	0.0156597	0.467813	0.529251	0.50309	0.0157203	0.471727	0.533732
North America high-income	Both	1986	192610823	98271592	2.90137e+06	92479104	103975000	0.510208	0.0150634	0.480135	0.539819	0.51405	0.0150689	0.483854	0.543836
North America high-income	Both	1987	195221293	102079480	2.84321e+06	96422104	107618160	0.522891	0.014564	0.493912	0.551262	0.525985	0.014508	0.497022	0.554303
North America high-income	Both	1988	197714972	105753432	2.78722e+06	100206448	111197560	0.534878	0.0140971	0.506823	0.562413	0.537012	0.0139805	0.509154	0.564297
North America high-income	Both	1989	200120010	109434448	2.72791e+06	103943072	114773008	0.546844	0.0136313	0.519404	0.573521	0.547845	0.0134607	0.520609	0.574029
North America high-income	Both	1990	202461456	113075672	2.65408e+06	107758392	118261384	0.558505	0.0131091	0.532242	0.584118	0.558251	0.0128996	0.532323	0.583317
North America high-income	Both	1991	204745197	116614664	2.57927e+06	111479384	121710192	0.56956	0.0125974	0.544479	0.594447	0.567973	0.0123679	0.543351	0.59243
North America high-income	Both	1992	206979083	120139928	2.50424e+06	115145720	125064168	0.580445	0.012099	0.556316	0.604236	0.577481	0.0118688	0.553773	0.600724
North America high-income	Both	1993	209194074	123645240	2.42432e+06	118850800	128385080	0.591055	0.0115889	0.568137	0.613713	0.58671	0.011372	0.564168	0.60894
North America high-income	Both	1994	211427592	127176080	2.33752e+06	122524128	131749856	0.601511	0.0110559	0.579509	0.623144	0.595815	0.0108653	0.574252	0.617171
North America high-income	Both	1995	213708924	130570976	2.24718e+06	126066760	134910752	0.610976	0.0105152	0.589899	0.631283	0.604004	0.0103621	0.58344	0.624289
North America high-income	Both	1996	216051436	133930984	2.14678e+06	129572496	138156640	0.619903	0.00993641	0.59973	0.639462	0.611733	0.00982892	0.591878	0.631048
North America high-income	Both	1997	218458014	137339760	2045790	133258568	141342912	0.628678	0.00936468	0.609996	0.647003	0.619402	0.00930904	0.600676	0.637694
North America high-income	Both	1998	220933552	140702800	1.94901e+06	136826192	144583968	0.636856	0.00882169	0.619309	0.654423	0.626597	0.00881638	0.609117	0.644136
North America high-income	Both	1999	223478818	144075184	1874499	140340864	147828048	0.644693	0.00838781	0.627983	0.661486	0.6336	0.0084253	0.616981	0.65048
North America high-income	Both	2000	226093328	147450560	1.82182e+06	143896224	151157632	0.652167	0.00805784	0.636446	0.668563	0.640398	0.00812468	0.624581	0.656909
North America high-income	Both	2001	228780756	150689136	1.79908e+06	147176064	154331184	0.658662	0.00786378	0.643306	0.674581	0.646361	0.00794613	0.630862	0.662301
North America high-income	Both	2002	231540867	153998992	1.80313e+06	150476032	157587504	0.665105	0.00778752	0.64989	0.680603	0.652391	0.00787437	0.636822	0.667983
North America high-income	Both	2003	234363003	157316960	1.83484e+06	153642176	160892864	0.671253	0.00782906	0.655574	0.686511	0.658195	0.00791259	0.642532	0.67362
North America high-income	Both	2004	237231879	160755168	1891234	156925440	164396896	0.677629	0.00797209	0.661485	0.69298	0.664252	0.00804727	0.647973	0.679799
North America high-income	Both	2005	240134551	164176592	1.99505e+06	160121776	167934416	0.683686	0.00830807	0.6668	0.699335	0.669989	0.00836993	0.653111	0.685894
North America high-income	Both	2006	243062759	167591536	2.16194e+06	163292528	171626528	0.689499	0.00889457	0.671812	0.7061	0.675476	0.00894022	0.657696	0.692281
North America high-income	Both	2007	246012591	170993056	2.41211e+06	166140336	175449168	0.695058	0.00980484	0.675333	0.713172	0.680715	0.00983856	0.661048	0.699112
North America high-income	Both	2008	248979649	174344832	2741655	168823872	179544016	0.700237	0.0110116	0.678063	0.721119	0.685598	0.0110362	0.663377	0.706401
Oceania	Both	1980	2071384	420597	95441.6	254657	617659	0.203051	0.0460762	0.122941	0.298186	0.204912	0.0478853	0.122594	0.304606
Oceania	Both	1981	2129595	453732	95638.6	285518	647799	0.21306	0.0449093	0.134071	0.304189	0.21547	0.046769	0.134002	0.312075
Oceania	Both	1982	2198018	489648	95794	318825	683256	0.222768	0.043582	0.145051	0.310851	0.22565	0.0454385	0.14525	0.318888
Oceania	Both	1983	2273186	528039	95954.3	353546	721305	0.23229	0.0422114	0.155529	0.31731	0.235594	0.0440285	0.15683	0.325802
Oceania	Both	1984	2349959	568959	95977.5	393843	763696	0.242114	0.0408422	0.167596	0.324983	0.245869	0.042593	0.168529	0.333024
Oceania	Both	1985	2424649	612676	95912.6	434732	806037	0.252686	0.0395573	0.179297	0.332434	0.256938	0.041236	0.181097	0.340482
Oceania	Both	1986	2495953	658784	95841	479599	851852	0.263941	0.0383986	0.192151	0.341293	0.268698	0.0400036	0.194903	0.349462
Oceania	Both	1987	2565145	706349	95671.7	524714	897320	0.275364	0.0372968	0.204555	0.349813	0.28063	0.0388253	0.207875	0.358301
Oceania	Both	1988	2634184	755650	95413.6	573403	945684	0.286863	0.0362213	0.217678	0.359005	0.292644	0.0376707	0.221024	0.367632
Oceania	Both	1989	2706128	809425	95230	625969	995810	0.299108	0.0351905	0.231315	0.367983	0.30539	0.0365749	0.23573	0.377875
Oceania	Both	1990	2869981	920365	96622.7	732549	1110958	0.320687	0.0336667	0.255245	0.387096	0.327666	0.0349808	0.261013	0.396311
Oceania	Both	1991	2954789	984938	96219.6	798966	1173861	0.333336	0.032564	0.270397	0.397274	0.340746	0.0338333	0.275824	0.407634
Oceania	Both	1992	3043849	1053050	95647.1	866275	1240615	0.34596	0.0314231	0.284599	0.407581	0.35375	0.032662	0.290622	0.41845
Oceania	Both	1993	3135469	1128275	94919.8	943726	1314420	0.359842	0.0302729	0.300984	0.41921	0.36801	0.0315	0.306894	0.429726
Oceania	Both	1994	3227127	1208585	93906.1	1026252	1393243	0.374508	0.029099	0.318008	0.431729	0.383009	0.0303182	0.32395	0.442706
Oceania	Both	1995	3317114	1288046	92625	1105069	1471649	0.388303	0.0279234	0.333142	0.443653	0.397049	0.0291135	0.340723	0.454367
Oceania	Both	1996	3404812	1366772	91295.8	1187047	1547197	0.401424	0.0268138	0.348638	0.454415	0.410292	0.0279569	0.355843	0.46555
Oceania	Both	1997	3490976	1447227	89883.3	1272246	1625509	0.414562	0.0257473	0.364439	0.465632	0.423445	0.0268249	0.371554	0.476826
Oceania	Both	1998	3576917	1531405	88490.1	1359868	1711478	0.428135	0.0247392	0.380179	0.478479	0.436978	0.0257419	0.387209	0.489422
Oceania	Both	1999	3664529	1619205	87456	1452934	1798764	0.441859	0.0238655	0.396486	0.490858	0.450664	0.0247838	0.402928	0.500927
Oceania	Both	2000	3755277	1709724	86684.9	1545622	1889348	0.455286	0.0230835	0.411587	0.503118	0.464098	0.0239178	0.4188	0.512927
Oceania	Both	2001	3849576	1802894	86167.2	1641236	1981284	0.468336	0.0223835	0.426342	0.514676	0.47723	0.02314	0.433698	0.524203
Oceania	Both	2002	3947089	1898454	85931.1	1738534	2074057	0.480976	0.0217708	0.44046	0.525465	0.490019	0.022464	0.447873	0.535847
Oceania	Both	2003	4047424	1996861	86092.6	1837316	2168655	0.493366	0.021271	0.453947	0.535811	0.502584	0.0219233	0.461895	0.546515
Oceania	Both	2004	4149939	2094732	86951.1	1932725	2266583	0.504762	0.0209524	0.465724	0.546173	0.514103	0.0215859	0.474403	0.556822
Oceania	Both	2005	4254146	2195636	89116.7	2027564	2371848	0.516117	0.0209482	0.476609	0.557538	0.525509	0.0215784	0.484886	0.568498
Oceania	Both	2006	4360117	2296411	93004	2119357	2479804	0.526686	0.0213306	0.486078	0.568747	0.536029	0.0219773	0.494227	0.579278
Oceania	Both	2007	4468176	2403293	99410.4	2213829	2598275	0.537869	0.0222485	0.495466	0.581507	0.547117	0.0229192	0.503028	0.592281
Oceania	Both	2008	4578528	2512636	108571	2303750	2723282	0.548787	0.0237132	0.503164	0.594794	0.557913	0.0244067	0.51054	0.606286
Sub-Saharan Africa, Central	Both	1980	17984354	1548671	800740	480815	3475934	0.0861121	0.0445243	0.0267352	0.193275	0.0917798	0.0480213	0.0276596	0.207306
Sub-Saharan Africa, Central	Both	1981	18494662	1585042	790165	516308	3475103	0.0857027	0.042724	0.0279166	0.187898	0.091398	0.0461486	0.0291698	0.201162
Sub-Saharan Africa, Central	Both	1982	19024291	1623819	779582	556918	3479200	0.0853551	0.0409782	0.0292741	0.182882	0.0910831	0.0443296	0.030522	0.19673
Sub-Saharan Africa, Central	Both	1983	19569595	1667711	770056	600582	3508764	0.0852195	0.0393496	0.0306895	0.179297	0.0909994	0.0426334	0.0319985	0.192078
Sub-Saharan Africa, Central	Both	1984	20125654	1719699	762427	653755	3521304	0.0854481	0.0378833	0.0324837	0.174966	0.0913126	0.0411071	0.0337569	0.18823
Sub-Saharan Africa, Central	Both	1985	20690005	1776462	755897	703651	3544711	0.0858609	0.0365344	0.0340092	0.171325	0.0918238	0.0397019	0.0356164	0.184707
Sub-Saharan Africa, Central	Both	1986	21256149	1839178	750109	761758	3595059	0.0865245	0.035289	0.0358371	0.16913	0.0926098	0.0384054	0.0375832	0.181494
Sub-Saharan Africa, Central	Both	1987	21827482	1906264	744604	830429	3618362	0.0873332	0.0341131	0.0380451	0.165771	0.0935542	0.0371797	0.0397374	0.179965
Sub-Saharan Africa, Central	Both	1988	22423008	1981927	741023	890259	3670855	0.0883881	0.0330475	0.0397029	0.163709	0.0947698	0.0360694	0.0419696	0.17763
Sub-Saharan Africa, Central	Both	1989	23068705	2064747	739010	962016	3753226	0.0895042	0.0320352	0.0417022	0.162698	0.0960564	0.0350132	0.0440769	0.17572
Sub-Saharan Africa, Central	Both	1990	23780702	2158211	739112	1043909	3843168	0.0907547	0.0310803	0.0438973	0.161609	0.0974977	0.034018	0.0461235	0.174112
Sub-Saharan Africa, Central	Both	1991	24572021	2251414	737782	1127134	3929930	0.0916251	0.0300253	0.0458706	0.159935	0.0985255	0.0329087	0.0481572	0.173565
Sub-Saharan Africa, Central	Both	1992	25430849	2338987	733747	1209348	4002292	0.0919744	0.0288527	0.0475544	0.157379	0.0989757	0.0316599	0.0498627	0.170322
Sub-Saharan Africa, Central	Both	1993	26318455	2405107	722880	1283745	4028763	0.0913848	0.0274667	0.0487774	0.153077	0.0983948	0.0301721	0.0514506	0.165908
Sub-Saharan Africa, Central	Both	1994	27180954	2467284	708761	1352262	4061649	0.0907725	0.0260756	0.0497503	0.14943	0.0977836	0.0286672	0.0527588	0.162843
Sub-Saharan Africa, Central	Both	1995	27981690	2522243	689196	1413565	4076845	0.0901391	0.0246303	0.0505175	0.145697	0.0971389	0.0270825	0.0537258	0.158523
Sub-Saharan Africa, Central	Both	1996	28705632	2584706	669522	1493619	4084341	0.0900418	0.0233237	0.0520323	0.142284	0.0970886	0.0256387	0.0554202	0.155442
Sub-Saharan Africa, Central	Both	1997	29370476	2656063	650734	1591395	4122054	0.0904331	0.0221561	0.0541835	0.140347	0.0975836	0.024337	0.0576569	0.15294
Sub-Saharan Africa, Central	Both	1998	30012561	2749486	636062	1697590	4171463	0.0916112	0.0211932	0.0565627	0.138991	0.0989566	0.0232555	0.0607683	0.151174
Sub-Saharan Africa, Central	Both	1999	30684856	2862180	626096	1819387	4253979	0.0932766	0.0204041	0.0592927	0.138634	0.100869	0.0223577	0.0635037	0.150846
Sub-Saharan Africa, Central	Both	2000	31426459	2997269	621536	1947365	4367107	0.095374	0.0197775	0.0619658	0.138963	0.10326	0.021635	0.066289	0.151685
Sub-Saharan Africa, Central	Both	2001	32248918	3162211	623643	2087111	4531228	0.0980563	0.0193384	0.0647188	0.140508	0.106306	0.0211214	0.0697796	0.153164
Sub-Saharan Africa, Central	Both	2002	33142767	3363774	633795	2262400	4725025	0.101493	0.0191232	0.0682623	0.142566	0.110201	0.020856	0.0740645	0.15543
Sub-Saharan Africa, Central	Both	2003	34100636	3605280	653264	2479886	5007692	0.105725	0.0191569	0.0727226	0.14685	0.115008	0.0208838	0.0783354	0.160189
Sub-Saharan Africa, Central	Both	2004	35107792	3875540	680231	2708340	5322788	0.11039	0.0193755	0.0771435	0.151613	0.120318	0.0211248	0.0837961	0.165698
Sub-Saharan Africa, Central	Both	2005	36153361	4182602	717455	2943202	5696782	0.115691	0.0198448	0.0814088	0.157573	0.126355	0.0216566	0.088542	0.172353
Sub-Saharan Africa, Central	Both	2006	37238008	4531189	766800	3189049	6152890	0.121682	0.0205919	0.0856396	0.165231	0.133177	0.0225074	0.0936154	0.180763
Sub-Saharan Africa, Central	Both	2007	38366625	4924377	831107	3457207	6672127	0.128351	0.0216622	0.0901098	0.173904	0.140763	0.0237283	0.0986078	0.190553
Sub-Saharan Africa, Central	Both	2008	39536835	5363847	912617	3731697	7263144	0.135667	0.0230827	0.0943853	0.183706	0.149073	0.0253529	0.103629	0.200973
Sub-Saharan Africa, East	Both	1980	67956518	5444027	1.42575e+06	3122562	8639551	0.0801104	0.0209803	0.0459494	0.127134	0.0833824	0.0225321	0.0468618	0.133624
Sub-Saharan Africa, East	Both	1981	69956990	5662117	1389068	3365758	8754827	0.0809371	0.019856	0.0481118	0.125146	0.0842799	0.0213352	0.0494441	0.131905
Sub-Saharan Africa, East	Both	1982	72015386	5894061	1.35444e+06	3649033	8940744	0.0818445	0.0188077	0.0506702	0.12415	0.0852696	0.0202178	0.0518759	0.130429
Sub-Saharan Africa, East	Both	1983	74136999	6130772	1.32205e+06	3919723	9069405	0.0826952	0.0178325	0.0528713	0.122333	0.0862056	0.0191769	0.0542224	0.128975
Sub-Saharan Africa, East	Both	1984	76329410	6357632	1.28671e+06	4171861	9207119	0.083292	0.0168574	0.054656	0.120623	0.086866	0.0181328	0.0564092	0.126711
Sub-Saharan Africa, East	Both	1985	78597549	6605222	1.25478e+06	4478013	9363543	0.0840385	0.0159646	0.0569739	0.119133	0.0876809	0.0171748	0.0585866	0.125227
Sub-Saharan Africa, East	Both	1986	80947241	6887999	1.22897e+06	4798828	9580262	0.0850924	0.0151823	0.0592834	0.118352	0.0888225	0.0163342	0.0608725	0.124685
Sub-Saharan Africa, East	Both	1987	83376078	7199231	1.20717e+06	5129675	9835699	0.0863465	0.0144786	0.0615245	0.117968	0.0901789	0.0155758	0.0632959	0.12421
Sub-Saharan Africa, East	Both	1988	85871503	7547551	1.18988e+06	5488200	10147008	0.0878935	0.0138566	0.0639118	0.118165	0.0918595	0.0149049	0.0659299	0.124399
Sub-Saharan Africa, East	Both	1989	88415827	7919253	1.17603e+06	5864036	10476292	0.0895683	0.0133011	0.0663234	0.118489	0.0936855	0.0143058	0.0687117	0.124921
Sub-Saharan Africa, East	Both	1990	90998455	8311883	1.1658e+06	6263980	10824623	0.0913409	0.0128112	0.0688361	0.118954	0.0956299	0.0137792	0.0714172	0.125485
Sub-Saharan Africa, East	Both	1991	93612966	8722925	1.15967e+06	6666233	11223962	0.0931807	0.0123879	0.0712106	0.119898	0.0976568	0.0133217	0.0741258	0.126196
Sub-Saharan Africa, East	Both	1992	96269317	9143508	1.15723e+06	7078425	11647037	0.0949784	0.0120207	0.0735273	0.120984	0.0996471	0.0129241	0.076658	0.127065
Sub-Saharan Africa, East	Both	1993	98993374	9599824	1.16009e+06	7515244	12087356	0.0969744	0.0117188	0.0759166	0.122103	0.10186	0.0125983	0.0791205	0.128486
Sub-Saharan Africa, East	Both	1994	101820656	10081507	1168263	7979828	12603605	0.0990124	0.0114737	0.0783714	0.123782	0.104125	0.0123348	0.0818131	0.130338
Sub-Saharan Africa, East	Both	1995	104776563	10622921	1.18408e+06	8493758	13195319	0.101386	0.011301	0.0810654	0.125938	0.106748	0.0121465	0.0847756	0.132509
Sub-Saharan Africa, East	Both	1996	107876674	11232697	1.20665e+06	9067519	13851841	0.104125	0.0111854	0.0840545	0.128404	0.109767	0.0120222	0.0880729	0.135362
Sub-Saharan Africa, East	Both	1997	111114603	11939126	1.23761e+06	9719214	14621070	0.107449	0.0111382	0.0874702	0.131585	0.113424	0.0119725	0.0916392	0.138735
Sub-Saharan Africa, East	Both	1998	114467466	12724262	1.27609e+06	10435744	15484880	0.111161	0.0111481	0.0911678	0.135278	0.117501	0.0119872	0.0956447	0.142738
Sub-Saharan Africa, East	Both	1999	117900683	13596643	1320576	11228351	16384733	0.115323	0.0112007	0.0952357	0.138971	0.122072	0.0120482	0.0999874	0.147118
Sub-Saharan Africa, East	Both	2000	121392303	14539576	1.37336e+06	12068182	17415860	0.119773	0.0113134	0.0994147	0.143468	0.126965	0.0121764	0.104581	0.15227
Sub-Saharan Africa, East	Both	2001	124932913	15571079	1.43485e+06	12977163	18570082	0.124636	0.0114849	0.103873	0.14864	0.13233	0.0123666	0.109635	0.157832
Sub-Saharan Africa, East	Both	2002	128539832	16664125	1.50843e+06	13918343	19767400	0.129642	0.0117351	0.10828	0.153784	0.137874	0.0126409	0.114589	0.163667
Sub-Saharan Africa, East	Both	2003	132250116	17797528	1.59313e+06	14924013	21071322	0.134575	0.0120464	0.112847	0.159329	0.143351	0.0129875	0.119524	0.169527
Sub-Saharan Africa, East	Both	2004	136114989	19013400	1694756	15949475	22456098	0.139686	0.0124509	0.117176	0.164979	0.149046	0.013438	0.124389	0.175983
Sub-Saharan Africa, East	Both	2005	140170955	20320258	1.81941e+06	17011696	24049476	0.144968	0.0129799	0.121364	0.171572	0.154941	0.0140256	0.128968	0.183192
Sub-Saharan Africa, East	Both	2006	144434185	21732004	1.97861e+06	18122688	25777826	0.150463	0.0136991	0.125474	0.178475	0.161079	0.0148284	0.133158	0.19069
Sub-Saharan Africa, East	Both	2007	148893577	23264462	2176454	19257954	27676602	0.156249	0.0146175	0.12934	0.185882	0.167536	0.0158527	0.138264	0.199359
Sub-Saharan Africa, East	Both	2008	153524962	24914988	2.41815e+06	20448952	29804384	0.162286	0.0157509	0.133196	0.194134	0.174256	0.0171149	0.142449	0.208701
Sub-Saharan Africa, Southern	Both	1980	18569851	6602944	901562	4923109	8447659	0.355573	0.0485498	0.265113	0.454913	0.385569	0.0512476	0.288495	0.489502
Sub-Saharan Africa, Southern	Both	1981	19135460	6843220	859678	5221219	8581329	0.35762	0.0449259	0.272856	0.448452	0.388202	0.0473903	0.297595	0.48387
Sub-Saharan Africa, Southern	Both	1982	19742052	7094388	817552	5532208	8746352	0.359354	0.0414117	0.280225	0.443032	0.390493	0.0436483	0.30689	0.478016
Sub-Saharan Africa, Southern	Both	1983	20379678	7352685	774588	5862731	8911469	0.360785	0.0380079	0.287675	0.437272	0.392428	0.0400203	0.31453	0.472413
Sub-Saharan Africa, Southern	Both	1984	21033502	7618430	731358	6200249	9074214	0.362205	0.0347711	0.29478	0.431417	0.394265	0.0365644	0.322673	0.466939
Sub-Saharan Africa, Southern	Both	1985	21694085	7887976	687678	6551374	9264884	0.3636	0.0316989	0.301989	0.42707	0.395977	0.0332828	0.330436	0.462221
Sub-Saharan Africa, Southern	Both	1986	22352754	8156358	643363	6888305	9428754	0.364893	0.0287823	0.308164	0.421816	0.397488	0.030169	0.337794	0.457083
Sub-Saharan Africa, Southern	Both	1987	23015668	8438727	599978	7253658	9640059	0.366651	0.0260682	0.315162	0.418848	0.399398	0.0272699	0.34524	0.453896
Sub-Saharan Africa, Southern	Both	1988	23705469	8744336	559311	7635431	9871339	0.368874	0.0235942	0.322096	0.416416	0.401708	0.0246261	0.352837	0.450832
Sub-Saharan Africa, Southern	Both	1989	24453685	9087547	522970	8062616	10141001	0.371623	0.0213862	0.32971	0.414702	0.404464	0.0222664	0.360471	0.449484
Sub-Saharan Africa, Southern	Both	1990	25280195	9473084	491224	8507465	10462361	0.374724	0.0194312	0.336527	0.413856	0.407476	0.0201799	0.367203	0.447688
Sub-Saharan Africa, Southern	Both	1991	26192335	9907063	465462	8983404	10827071	0.378243	0.0177709	0.342978	0.413368	0.410833	0.0184095	0.374215	0.447245
Sub-Saharan Africa, Southern	Both	1992	27174582	10372036	444664	9501769	11254157	0.381682	0.0163632	0.349656	0.414143	0.414018	0.0169076	0.381034	0.447696
Sub-Saharan Africa, Southern	Both	1993	28195608	10874829	428543	10040228	11733117	0.385692	0.0151989	0.356092	0.416133	0.417758	0.0156661	0.387292	0.449075
Sub-Saharan Africa, Southern	Both	1994	29211676	11406851	417062	10599457	12255788	0.390489	0.0142772	0.36285	0.419551	0.422316	0.0146864	0.39385	0.451968
Sub-Saharan Africa, Southern	Both	1995	30189358	11955042	408676	11167401	12788659	0.396002	0.0135371	0.369912	0.423615	0.427626	0.0139072	0.400861	0.455768
Sub-Saharan Africa, Southern	Both	1996	31118139	12530380	404895	11749251	13350686	0.402671	0.0130115	0.377569	0.429032	0.434155	0.0133626	0.408528	0.461601
Sub-Saharan Africa, Southern	Both	1997	32001112	13144511	405714	12369275	13958208	0.410752	0.0126781	0.386526	0.436179	0.442173	0.0130316	0.417549	0.468612
Sub-Saharan Africa, Southern	Both	1998	32835127	13790363	411622	13001933	14614887	0.419988	0.012536	0.395976	0.445099	0.451454	0.0129044	0.426854	0.47758
Sub-Saharan Africa, Southern	Both	1999	33620871	14484923	423133	13658340	15338118	0.430831	0.0125854	0.406246	0.456208	0.46252	0.0129696	0.437553	0.488703
Sub-Saharan Africa, Southern	Both	2000	34359227	15227526	436572	14376864	16097950	0.443186	0.0127061	0.418428	0.468519	0.475289	0.013078	0.449834	0.50144
Sub-Saharan Africa, Southern	Both	2001	35047572	16012778	450763	15112950	16899718	0.456887	0.0128615	0.431212	0.482194	0.489578	0.0131902	0.462868	0.515435
Sub-Saharan Africa, Southern	Both	2002	35684444	16822638	458136	15901719	17700706	0.471428	0.0128385	0.44562	0.496034	0.504829	0.0131019	0.478316	0.529777
Sub-Saharan Africa, Southern	Both	2003	36274520	17640772	455959	16723794	18505914	0.486313	0.0125697	0.461034	0.510163	0.520481	0.0127503	0.494548	0.544657
Sub-Saharan Africa, Southern	Both	2004	36824908	18453074	448502	17535232	19292582	0.501103	0.0121793	0.476179	0.5239	0.536011	0.0122658	0.51066	0.558671
Sub-Saharan Africa, Southern	Both	2005	37342301	19251248	449331	18359522	20100932	0.515535	0.0120327	0.491655	0.538289	0.551057	0.0119932	0.527343	0.573175
Sub-Saharan Africa, Southern	Both	2006	37827922	20048310	468294	19128478	20931876	0.529987	0.0123796	0.505671	0.553345	0.565873	0.0121724	0.541526	0.5887
Sub-Saharan Africa, Southern	Both	2007	38284830	20834720	494371	19854838	21751438	0.544203	0.012913	0.518609	0.568148	0.580154	0.0125683	0.554949	0.603474
Sub-Saharan Africa, Southern	Both	2008	38723997	21591558	523833	20532986	22585340	0.557576	0.0135274	0.530239	0.583239	0.593379	0.0130926	0.566839	0.618059
Sub-Saharan Africa, West	Both	1980	66740266	7299228	1.68223e+06	4472987	10926734	0.109368	0.0252056	0.0670208	0.16372	0.113187	0.0268572	0.0683156	0.171477
Sub-Saharan Africa, West	Both	1981	68483296	7594398	1.59837e+06	4877803	11005057	0.110894	0.0233395	0.0712262	0.160697	0.114843	0.0248908	0.0725872	0.168247
Sub-Saharan Africa, West	Both	1982	70231054	7898208	1.51256e+06	5306976	11132161	0.11246	0.0215369	0.0755645	0.158508	0.116552	0.0229881	0.0772385	0.16534
Sub-Saharan Africa, West	Both	1983	72012442	8170143	1.41918e+06	5705920	11203611	0.113455	0.0197074	0.0792352	0.155579	0.117655	0.0210515	0.0809665	0.162558
Sub-Saharan Africa, West	Both	1984	73868961	8455867	1326629	6127366	11329127	0.114471	0.0179592	0.0829491	0.153368	0.118779	0.0191968	0.0848794	0.16014
Sub-Saharan Africa, West	Both	1985	75831046	8810330	1240955	6613937	11453852	0.116184	0.0163647	0.0872194	0.151044	0.120651	0.0175032	0.0896784	0.157965
Sub-Saharan Africa, West	Both	1986	77910692	9232159	1163007	7114226	11717225	0.118497	0.0149274	0.0913126	0.150393	0.123163	0.0159738	0.0940689	0.157065
Sub-Saharan Africa, West	Both	1987	80101066	9667629	1.08845e+06	7658445	11967127	0.120693	0.0135884	0.0956098	0.1494	0.125551	0.014546	0.0986565	0.15619
Sub-Saharan Africa, West	Both	1988	82391161	10170980	1023892	8238174	12275323	0.123447	0.0124272	0.0999886	0.148988	0.128546	0.0133075	0.103504	0.156084
Sub-Saharan Africa, West	Both	1989	84762334	10746487	970353	8924004	12721111	0.126784	0.0114479	0.105283	0.15008	0.132173	0.0122631	0.108938	0.157391
Sub-Saharan Africa, West	Both	1990	87202160	11377705	929203	9621865	13268387	0.130475	0.0106557	0.11034	0.152157	0.136198	0.0114194	0.114617	0.159284
Sub-Saharan Africa, West	Both	1991	89708711	12104787	903658	10416163	13940230	0.134934	0.0100732	0.116111	0.155394	0.141064	0.0108009	0.120761	0.162937
Sub-Saharan Africa, West	Both	1992	92291301	12889336	892700	11191586	14677697	0.139659	0.00967263	0.121264	0.159037	0.146234	0.0103777	0.126309	0.166975
Sub-Saharan Africa, West	Both	1993	94961747	13739376	897671	12019394	15545323	0.144683	0.00945297	0.126571	0.163701	0.151739	0.0101488	0.132303	0.172063
Sub-Saharan Africa, West	Both	1994	97736429	14606406	914906	12888739	16458686	0.149447	0.00936095	0.131872	0.168399	0.156974	0.0100566	0.137677	0.177243
Sub-Saharan Africa, West	Both	1995	100627440	15536381	943669	13770671	17441080	0.154395	0.00937785	0.136848	0.173323	0.162417	0.010082	0.143399	0.182879
Sub-Saharan Africa, West	Both	1996	103638642	16567802	980054	14732497	18530926	0.159861	0.00945646	0.142153	0.178803	0.168419	0.010172	0.149294	0.189166
Sub-Saharan Africa, West	Both	1997	106767424	17696382	1019613	15785065	19750322	0.165747	0.00954985	0.147845	0.184985	0.174879	0.0102771	0.155441	0.195499
Sub-Saharan Africa, West	Both	1998	110011128	18933832	1.06448e+06	16917030	21068252	0.172108	0.00967614	0.153776	0.19151	0.181856	0.0104162	0.162063	0.202615
Sub-Saharan Africa, West	Both	1999	113364569	20299258	1.11564e+06	18186976	22557022	0.179062	0.00984113	0.160429	0.198978	0.189487	0.0105967	0.169412	0.210752
Sub-Saharan Africa, West	Both	2000	116823583	21774264	1.17112e+06	19559898	24101042	0.186386	0.0100247	0.167431	0.206303	0.197539	0.0107968	0.176859	0.219047
Sub-Saharan Africa, West	Both	2001	120390791	23347184	1.23604e+06	20998674	25798736	0.193928	0.0102669	0.174421	0.214292	0.205857	0.0110571	0.184847	0.227749
Sub-Saharan Africa, West	Both	2002	124067352	24990776	1.31509e+06	22478446	27583250	0.201429	0.0105998	0.181179	0.222325	0.214157	0.0114129	0.192441	0.237061
Sub-Saharan Africa, West	Both	2003	127845847	26760370	1.41434e+06	24043086	29575902	0.209317	0.0110628	0.188063	0.23134	0.222899	0.0119009	0.199943	0.246541
Sub-Saharan Africa, West	Both	2004	131716459	28631870	1.5366e+06	25669522	31721592	0.217375	0.011666	0.194885	0.240832	0.231831	0.0125396	0.20746	0.256966
Sub-Saharan Africa, West	Both	2005	135673455	30589694	1.68821e+06	27350898	34020340	0.225466	0.0124432	0.201594	0.250752	0.240779	0.0133586	0.214716	0.267692
Sub-Saharan Africa, West	Both	2006	139712825	32629884	1.87501e+06	29009522	36450572	0.23355	0.0134205	0.207637	0.260896	0.249683	0.0143882	0.221283	0.279012
Sub-Saharan Africa, West	Both	2007	143840379	34740740	2107435	30677956	39060096	0.241523	0.0146512	0.213278	0.271552	0.258424	0.0156871	0.227922	0.289997
Sub-Saharan Africa, West	Both	2008	148072422	36970772	2394323	32394746	41815940	0.24968	0.0161699	0.218776	0.282402	0.267318	0.0172902	0.233509	0.302205
Asia-Pacific high-income	Female	1980	53014343	6872548	1.36123e+06	4459819	9785011	0.129636	0.0256766	0.0841248	0.184573	0.128102	0.0253753	0.0831811	0.182461
Asia-Pacific high-income	Female	1981	53899744	7167799	1.26067e+06	4905847	9843749	0.132984	0.0233891	0.091018	0.182631	0.130562	0.0229587	0.0893767	0.179388
Asia-Pacific high-income	Female	1982	54828381	7467404	1.17011e+06	5339440	9976498	0.136196	0.0213412	0.0973846	0.181959	0.132831	0.0208053	0.0949252	0.177482
Asia-Pacific high-income	Female	1983	55778423	7782292	1.08899e+06	5790933	10052964	0.139522	0.0195235	0.10382	0.18023	0.135195	0.0189081	0.100615	0.174571
Asia-Pacific high-income	Female	1984	56718172	8120915	1.01879e+06	6214010	10214033	0.14318	0.0179623	0.109559	0.180084	0.13792	0.0172937	0.105564	0.173608
Asia-Pacific high-income	Female	1985	57625815	8459084	958707	6652621	10386434	0.146793	0.0166368	0.115445	0.180239	0.140663	0.0159358	0.110585	0.172777
Asia-Pacific high-income	Female	1986	58489234	8845273	910589	7082073	10662145	0.151229	0.0155685	0.121083	0.182292	0.144289	0.0148513	0.115463	0.173926
Asia-Pacific high-income	Female	1987	59317828	9227495	872266	7545467	10949867	0.15556	0.014705	0.127204	0.184597	0.147851	0.0139758	0.120871	0.175664
Asia-Pacific high-income	Female	1988	60136878	9666516	843281	8030937	11322249	0.160742	0.0140227	0.133544	0.188275	0.15227	0.0132845	0.126672	0.178293
Asia-Pacific high-income	Female	1989	60982976	10146095	824221	8541795	11763193	0.166376	0.0135156	0.140069	0.192893	0.157123	0.0127661	0.132214	0.182032
Asia-Pacific high-income	Female	1990	61880114	10628994	809645	9046256	12205021	0.171768	0.0130841	0.14619	0.197237	0.161734	0.0123234	0.137801	0.185693
Asia-Pacific high-income	Female	1991	62837725	11087245	794917	9523958	12620076	0.176442	0.0126503	0.151564	0.200836	0.165659	0.0118832	0.142441	0.188518
Asia-Pacific high-income	Female	1992	63840383	11610356	781796	10074937	13118482	0.181865	0.0122461	0.157814	0.205489	0.170364	0.0114828	0.14799	0.19257
Asia-Pacific high-income	Female	1993	64856952	12155289	769682	10635596	13640208	0.187417	0.0118674	0.163985	0.210312	0.175233	0.0111155	0.153302	0.196548
Asia-Pacific high-income	Female	1994	65843480	12738148	765600	11240771	14230155	0.193461	0.0116276	0.17072	0.216121	0.180576	0.0108889	0.15932	0.201783
Asia-Pacific high-income	Female	1995	66767774	13259047	761210	11744939	14747471	0.198585	0.0114009	0.175907	0.220877	0.184949	0.0106705	0.164016	0.205711
Asia-Pacific high-income	Female	1996	67617792	13695739	748732	12199721	15150536	0.202546	0.011073	0.180422	0.224061	0.18805	0.0103377	0.167458	0.208113
Asia-Pacific high-income	Female	1997	68401010	14123938	736920	12657404	15554466	0.206487	0.0107735	0.185047	0.227401	0.191094	0.0100384	0.171108	0.210609
Asia-Pacific high-income	Female	1998	69128487	14350242	720266	12952588	15771183	0.207588	0.0104192	0.18737	0.228143	0.191253	0.00965869	0.172397	0.210349
Asia-Pacific high-income	Female	1999	69819353	14571347	713242	13188097	16001522	0.208701	0.0102155	0.188889	0.229185	0.19143	0.00942283	0.173003	0.210636
Asia-Pacific high-income	Female	2000	70487100	14761869	719390	13365470	16218645	0.209427	0.010206	0.189616	0.230094	0.191149	0.00936299	0.172946	0.210301
Asia-Pacific high-income	Female	2001	71135037	14937837	738624	13490883	16397235	0.209993	0.0103834	0.189652	0.230509	0.190735	0.00948073	0.172174	0.209726
Asia-Pacific high-income	Female	2002	71756398	15085120	769840	13580164	16584929	0.210227	0.0107285	0.189254	0.231128	0.190109	0.00974761	0.170958	0.209321
Asia-Pacific high-income	Female	2003	72343143	15215469	822769	13601588	16832276	0.210324	0.0113731	0.188015	0.232673	0.189336	0.0102762	0.169257	0.209543
Asia-Pacific high-income	Female	2004	72883553	15400732	891515	13668416	17131484	0.211306	0.012232	0.187538	0.235053	0.189461	0.0109777	0.168105	0.211036
Asia-Pacific high-income	Female	2005	73370151	15627959	983848	13682999	17514518	0.213002	0.0134094	0.186493	0.238714	0.190265	0.011942	0.166866	0.213422
Asia-Pacific high-income	Female	2006	73799635	15856031	1.10821e+06	13647597	18009452	0.214852	0.0150164	0.184928	0.244032	0.191171	0.0132795	0.16473	0.216743
Asia-Pacific high-income	Female	2007	74177516	16100165	1271480	13570541	18567086	0.217049	0.017141	0.182947	0.250306	0.192324	0.0150651	0.162455	0.221619
Asia-Pacific high-income	Female	2008	74515824	16310234	1473745	13429282	19181286	0.218883	0.0197776	0.180221	0.257412	0.193131	0.017284	0.159507	0.227269
Asia, Central	Female	1980	16006411	6364442	1.23802e+06	3852410	8713979	0.397618	0.0773451	0.240679	0.544406	0.416321	0.0803816	0.252745	0.568444
Asia, Central	Female	1981	16432361	6560769	1.19702e+06	4129541	8855456	0.399259	0.0728454	0.251305	0.538903	0.419979	0.0759631	0.265586	0.564847
Asia, Central	Female	1982	16861136	6763913	1.15404e+06	4425872	8970210	0.401154	0.0684437	0.26249	0.532005	0.42338	0.0715585	0.27771	0.558959
Asia, Central	Female	1983	17286076	6979317	1109569	4709258	9097608	0.403754	0.0641886	0.272431	0.526297	0.427064	0.0672207	0.288702	0.55398
Asia, Central	Female	1984	17699299	7190683	1.06348e+06	5011034	9235774	0.406269	0.0600859	0.28312	0.521816	0.430352	0.0629685	0.30088	0.550588
Asia, Central	Female	1985	18094424	7401449	1.01621e+06	5322270	9365795	0.409046	0.0561618	0.294139	0.517607	0.433731	0.0588381	0.31256	0.546012
Asia, Central	Female	1986	18470488	7608865	967643	5630029	9473019	0.411947	0.0523886	0.304812	0.512873	0.437073	0.0548087	0.324445	0.541503
Asia, Central	Female	1987	18826533	7806606	918064	5918994	9579572	0.41466	0.0487644	0.314396	0.508834	0.440033	0.0509016	0.334818	0.537268
Asia, Central	Female	1988	19156742	8000614	867097	6229738	9667536	0.41764	0.0452633	0.325198	0.504655	0.443122	0.0471177	0.346149	0.533004
Asia, Central	Female	1989	19454482	8170768	813842	6514275	9737702	0.419994	0.0418332	0.334847	0.500538	0.44544	0.0434349	0.356063	0.527981
Asia, Central	Female	1990	19716358	8308184	759016	6756456	9783052	0.421385	0.0384968	0.342683	0.49619	0.446678	0.0398963	0.365142	0.522566
Asia, Central	Female	1991	19940870	8406529	703626	6988031	9759648	0.421573	0.0352856	0.350438	0.489429	0.446597	0.0365332	0.371705	0.51598
Asia, Central	Female	1992	20133193	8446779	648029	7143534	9693234	0.419545	0.0321871	0.354814	0.481455	0.444164	0.0333318	0.376081	0.50804
Asia, Central	Female	1993	20305378	8465234	593927	7255336	9610531	0.416896	0.0292497	0.357311	0.4733	0.441019	0.0303176	0.378436	0.499019
Asia, Central	Female	1994	20473846	8470383	543550	7363552	9506972	0.413717	0.0265485	0.359657	0.464347	0.437269	0.0275544	0.380413	0.48987
Asia, Central	Female	1995	20652050	8489402	498060	7475526	9440884	0.411068	0.0241167	0.361975	0.45714	0.434032	0.0250704	0.382765	0.481756
Asia, Central	Female	1996	20843965	8548325	458308	7610610	9435642	0.41011	0.0219875	0.365123	0.45268	0.432524	0.0228994	0.385378	0.476367
Asia, Central	Female	1997	21051366	8633177	425381	7754642	9448208	0.410101	0.0202068	0.368368	0.448817	0.43199	0.0210976	0.388145	0.472111
Asia, Central	Female	1998	21282758	8750179	401374	7926685	9522092	0.411139	0.0188591	0.372446	0.447409	0.432538	0.0197483	0.391394	0.47026
Asia, Central	Female	1999	21547284	8915022	388837	8110868	9656095	0.413742	0.0180458	0.376422	0.448135	0.434684	0.0189311	0.395325	0.470554
Asia, Central	Female	2000	21851414	9138542	389974	8337767	9884556	0.418213	0.0178466	0.381566	0.452353	0.438734	0.0187019	0.400139	0.47427
Asia, Central	Female	2001	22198339	9421770	405969	8587416	10184220	0.424436	0.0182883	0.386849	0.458783	0.444562	0.0190793	0.405479	0.480144
Asia, Central	Female	2002	22587184	9761879	434145	8895812	10583198	0.432187	0.0192209	0.393843	0.468549	0.45193	0.019924	0.411544	0.489268
Asia, Central	Female	2003	23014662	10145855	475787	9184802	11051031	0.440843	0.0206732	0.399085	0.480173	0.460235	0.0212919	0.417907	0.500203
Asia, Central	Female	2004	23475034	10556254	529077	9494212	11560961	0.44968	0.0225379	0.404439	0.492479	0.468787	0.0230937	0.422351	0.512322
Asia, Central	Female	2005	23962814	10989503	593644	9785232	12119870	0.458607	0.0247736	0.408351	0.505778	0.477522	0.0252953	0.425986	0.525864
Asia, Central	Female	2006	24475885	11442053	667612	10073794	12704977	0.467483	0.0272763	0.41158	0.519081	0.486297	0.027788	0.429157	0.538725
Asia, Central	Female	2007	25011528	11909172	750644	10380711	13315043	0.476147	0.0300119	0.415037	0.532356	0.494913	0.0305295	0.432637	0.551537
Asia, Central	Female	2008	25562327	12373479	842770	10656246	13938238	0.484051	0.0329692	0.416873	0.545265	0.502722	0.0335041	0.43373	0.564653
Asia, East	Female	1980	271794138	40423812	7.3103e+06	27355112	55932344	0.14873	0.0268965	0.100646	0.205789	0.155537	0.0285371	0.104467	0.216136
Asia, East	Female	1981	278737223	41182068	6.70936e+06	29095948	55463300	0.147745	0.0240706	0.104385	0.198981	0.154731	0.0255883	0.1086	0.209264
Asia, East	Female	1982	286003458	42298568	6.20089e+06	30889100	55346024	0.147895	0.0216812	0.108003	0.193515	0.155249	0.0231137	0.112949	0.203733
Asia, East	Female	1983	293647957	43603540	5773405	32837436	55626160	0.148489	0.019661	0.111826	0.189431	0.156305	0.0210293	0.117364	0.200161
Asia, East	Female	1984	301777077	45243408	5.43482e+06	35079208	56654496	0.149923	0.0180094	0.116242	0.187736	0.158258	0.0193216	0.121903	0.198872
Asia, East	Female	1985	310400607	47084072	5178220	37359760	57888852	0.151688	0.0166824	0.12036	0.186497	0.160511	0.017941	0.126786	0.197987
Asia, East	Female	1986	319542663	49139948	4.99722e+06	39789452	59378720	0.153782	0.0156387	0.12452	0.185824	0.163044	0.0168467	0.131541	0.197629
Asia, East	Female	1987	329136125	51302016	4852560	42215040	61179992	0.155869	0.0147433	0.12826	0.185881	0.165501	0.0158987	0.135595	0.197839
Asia, East	Female	1988	339011971	53361576	4733577	44418668	62942936	0.157403	0.0139629	0.131024	0.185666	0.167297	0.0150655	0.138748	0.19772
Asia, East	Female	1989	348930420	55114496	4.62691e+06	46248480	64342736	0.157953	0.0132603	0.132544	0.1844	0.167964	0.0143079	0.140432	0.196644
Asia, East	Female	1990	358717345	56947384	4.57544e+06	48255332	66359300	0.158753	0.012755	0.134522	0.184991	0.168837	0.0137563	0.142727	0.197065
Asia, East	Female	1991	368319914	58901340	4.53646e+06	50189408	68157912	0.159919	0.0123166	0.136266	0.185051	0.170053	0.0132709	0.144698	0.197076
Asia, East	Female	1992	377717514	61443164	4.55435e+06	52888976	70573200	0.16267	0.0120576	0.140023	0.186841	0.172909	0.0129711	0.148377	0.198868
Asia, East	Female	1993	386757554	64270104	4626100	55347500	73413760	0.166177	0.0119612	0.143106	0.189819	0.176436	0.0128335	0.151735	0.201805
Asia, East	Female	1994	395275362	67381376	4.7656e+06	58013352	76800744	0.170467	0.0120564	0.146767	0.194297	0.180572	0.0128826	0.155336	0.206096
Asia, East	Female	1995	403139716	70745856	4942581	61067048	80548664	0.175487	0.0122602	0.151479	0.199803	0.185188	0.013025	0.159477	0.21105
Asia, East	Female	1996	410307865	74523960	5104574	64564208	84703744	0.181629	0.0124408	0.157356	0.206439	0.190656	0.013117	0.165051	0.216862
Asia, East	Female	1997	416823778	78243008	5227276	67931568	88544696	0.187712	0.0125407	0.162974	0.212427	0.195732	0.0131075	0.169848	0.221555
Asia, East	Female	1998	422900021	82308640	5.35393e+06	71915920	92823912	0.194629	0.01266	0.170054	0.219494	0.201435	0.0131072	0.175913	0.227123
Asia, East	Female	1999	428792599	86149832	5497114	75396864	97013864	0.200913	0.01282	0.175835	0.226249	0.206369	0.0131521	0.180596	0.232222
Asia, East	Female	2000	434723561	90538480	5728588	79461000	101880168	0.208267	0.0131775	0.182785	0.234356	0.212395	0.0134054	0.186379	0.238896
Asia, East	Female	2001	440723988	94626808	6.05705e+06	82943800	106477072	0.214708	0.0137434	0.188199	0.241596	0.217521	0.0138778	0.190778	0.244683
Asia, East	Female	2002	446770273	98520080	6.51958e+06	85915376	111224160	0.220516	0.0145927	0.192303	0.248952	0.222048	0.0146392	0.193669	0.25049
Asia, East	Female	2003	452962549	102762336	7148079	89163072	116711136	0.226867	0.0157807	0.196844	0.257662	0.227162	0.0157385	0.197222	0.257903
Asia, East	Female	2004	459437788	107296232	7975561	92216432	122478064	0.233538	0.0173594	0.200716	0.266582	0.232633	0.017224	0.200042	0.265489
Asia, East	Female	2005	466254207	111580720	8981724	94476288	128664632	0.239313	0.0192636	0.202628	0.275954	0.237255	0.019029	0.200873	0.273489
Asia, East	Female	2006	473489875	115390752	10194237	95557272	135010592	0.243703	0.02153	0.201815	0.285139	0.240579	0.0211906	0.199315	0.281305
Asia, East	Female	2007	481073281	118980168	11654040	96176376	141472608	0.247322	0.0242251	0.19992	0.294077	0.243232	0.0237741	0.196754	0.289136
Asia, East	Female	2008	488783345	122373360	13361283	96198392	147997440	0.250363	0.0273358	0.196812	0.302787	0.245365	0.0267605	0.193018	0.29683
Asia, South	Female	1980	209664554	16513217	6716359	7123317	33472756	0.0787602	0.0320338	0.0339748	0.159649	0.0817545	0.0342959	0.0342784	0.168874
Asia, South	Female	1981	215415844	16907892	6304713	7863120	32515318	0.0784896	0.0292676	0.036502	0.150942	0.0815093	0.0313568	0.0367954	0.159983
Asia, South	Female	1982	221348145	17344132	5.90499e+06	8604063	31758108	0.0783568	0.0266774	0.0388712	0.143476	0.0814192	0.028605	0.0394745	0.151113
Asia, South	Female	1983	227450536	17894572	5.52566e+06	9437658	31188700	0.0786746	0.0242939	0.0414932	0.137123	0.0818066	0.0260702	0.0421875	0.144693
Asia, South	Female	1984	233707679	18454028	5144772	10406284	30683114	0.078962	0.0220137	0.0445269	0.131288	0.082137	0.0236325	0.045511	0.138526
Asia, South	Female	1985	240108861	19049506	4780773	11415195	30152072	0.079337	0.0199109	0.0475417	0.125577	0.0825256	0.0213717	0.0486754	0.132553
Asia, South	Female	1986	246653118	19628176	4423520	12437756	29775260	0.0795781	0.0179342	0.0504261	0.120717	0.0827311	0.0192346	0.0515521	0.127277
Asia, South	Female	1987	253345143	20288540	4.09304e+06	13536655	29481122	0.0800826	0.016156	0.0534317	0.116367	0.0831884	0.0173066	0.054517	0.122246
Asia, South	Female	1988	260187170	21115808	3.8035e+06	14666595	29645016	0.0811562	0.0146183	0.0563694	0.113937	0.0842383	0.0156395	0.0576873	0.119258
Asia, South	Female	1989	267183279	22009232	3543749	15888535	29960700	0.082375	0.0132634	0.0594668	0.112135	0.0854388	0.0141717	0.0610479	0.117428
Asia, South	Female	1990	274338494	22836172	3.30037e+06	17078666	30099750	0.0832409	0.0120303	0.062254	0.109718	0.0862661	0.0128369	0.063763	0.114609
Asia, South	Female	1991	281652639	23693120	3.09801e+06	18160990	30475036	0.0841218	0.0109994	0.0644801	0.108201	0.0871184	0.0117223	0.0662013	0.112788
Asia, South	Female	1992	289130634	24700480	2.94825e+06	19412300	31074840	0.0854302	0.0101969	0.0671402	0.107477	0.0884338	0.0108557	0.0691084	0.112056
Asia, South	Female	1993	296789341	25603404	2.81789e+06	20562766	31609034	0.0862679	0.00949458	0.069284	0.106503	0.0892481	0.0100943	0.0712848	0.110754
Asia, South	Female	1994	304650355	26615382	2.73764e+06	21648930	32253950	0.0873637	0.00898616	0.0710616	0.105872	0.0903371	0.00954152	0.0730482	0.110224
Asia, South	Female	1995	312729616	27781032	2.7153e+06	22779428	33398732	0.088834	0.00868257	0.0728406	0.106797	0.0918194	0.00920829	0.0747834	0.111034
Asia, South	Female	1996	321034642	29196896	2745007	24092696	34731956	0.0909463	0.0085505	0.075047	0.108188	0.0939771	0.00905905	0.0771607	0.112404
Asia, South	Female	1997	329563613	30702640	2.80685e+06	25430624	36400844	0.0931615	0.00851688	0.0771645	0.110452	0.096232	0.00901245	0.0794457	0.114495
Asia, South	Female	1998	338311514	32463958	2893384	26907840	38314392	0.0959588	0.00855243	0.0795357	0.113252	0.0990943	0.0090394	0.081797	0.117395
Asia, South	Female	1999	347268943	34553056	3.00375e+06	28808842	40619204	0.0994994	0.00864965	0.0829583	0.116968	0.102733	0.00913239	0.0853289	0.120911
Asia, South	Female	2000	356428910	36780096	3.11922e+06	30798688	43036268	0.103191	0.0087513	0.0864091	0.120743	0.106521	0.00922975	0.0887468	0.125129
Asia, South	Female	2001	365786372	39065480	3.25251e+06	32891924	45543464	0.106799	0.00889184	0.0899211	0.124508	0.110213	0.00936717	0.0924125	0.128967
Asia, South	Female	2002	375343104	41341288	3406024	34870612	48189144	0.110143	0.00907443	0.0929033	0.128387	0.11362	0.00954689	0.0953014	0.132957
Asia, South	Female	2003	385106193	43938840	3.61988e+06	37131260	51114980	0.114095	0.0093997	0.0964182	0.13273	0.117673	0.00988071	0.0991671	0.137192
Asia, South	Female	2004	395085883	46386880	3898528	39038616	54107300	0.11741	0.00986755	0.0988105	0.136951	0.121051	0.0103638	0.101508	0.141377
Asia, South	Female	2005	405286715	48936928	4.30424e+06	40719564	57557660	0.120746	0.0106202	0.100471	0.142017	0.124457	0.0111483	0.103279	0.146709
Asia, South	Female	2006	415699396	51726448	4.88935e+06	42561756	61727888	0.124432	0.0117618	0.102386	0.148492	0.128234	0.0123438	0.104956	0.153474
Asia, South	Female	2007	426309637	54624300	5691608	44031448	66392688	0.128133	0.0133509	0.103285	0.155738	0.132023	0.0140091	0.106111	0.161139
Asia, South	Female	2008	437108731	57723116	6735434	45265340	71576824	0.132057	0.0154091	0.103556	0.163751	0.136036	0.0161651	0.106258	0.169159
Asia, Southeast	Female	1980	91474015	7602202	2.39017e+06	3829227	13086627	0.0831078	0.0261295	0.0418614	0.143064	0.0834422	0.0270562	0.0409315	0.146159
Asia, Southeast	Female	1981	94169631	8144010	2.3673e+06	4340436	13597053	0.0864823	0.0251387	0.0460917	0.144389	0.0870251	0.0260876	0.0453223	0.147329
Asia, Southeast	Female	1982	96992616	8712492	2.33804e+06	4944847	14038327	0.0898263	0.0241054	0.0509817	0.144736	0.0905902	0.0250645	0.0502661	0.147801
Asia, Southeast	Female	1983	99925921	9332660	2.31123e+06	5553402	14534008	0.0933958	0.0231295	0.0555752	0.145448	0.0943918	0.02409	0.0551463	0.149216
Asia, Southeast	Female	1984	102945126	9999141	2.28687e+06	6168194	15046578	0.0971308	0.0222144	0.0599173	0.146161	0.098353	0.0231657	0.0599266	0.15031
Asia, Southeast	Female	1985	106030692	10671069	2.25725e+06	6853305	15679231	0.100641	0.0212887	0.0646351	0.147874	0.102061	0.0222142	0.0648744	0.15083
Asia, Southeast	Female	1986	109176902	11401899	2232035	7598492	16286164	0.104435	0.0204442	0.069598	0.149172	0.10604	0.0213373	0.0699546	0.152437
Asia, Southeast	Female	1987	112384153	12177702	2208047	8404240	16922682	0.108358	0.0196473	0.0747814	0.150579	0.110125	0.0205015	0.0749346	0.154086
Asia, Southeast	Female	1988	115647028	13040847	2.18864e+06	9261925	17655674	0.112764	0.0189252	0.0800879	0.152669	0.114692	0.0197378	0.0805028	0.156912
Asia, Southeast	Female	1989	118961117	14013801	2.17405e+06	10224122	18591548	0.117802	0.0182753	0.0859451	0.156283	0.119896	0.0190458	0.0868948	0.160228
Asia, Southeast	Female	1990	122323180	15001984	2.14173e+06	11204828	19584494	0.122642	0.0175088	0.0916002	0.160105	0.124888	0.0182277	0.0928798	0.164011
Asia, Southeast	Female	1991	125728972	16072940	2.11161e+06	12300979	20565722	0.127838	0.0167949	0.0978373	0.163572	0.13024	0.0174638	0.099141	0.167902
Asia, Southeast	Female	1992	129173251	17268074	2089781	13555721	21688194	0.133682	0.0161781	0.104942	0.1679	0.136252	0.0168016	0.106201	0.172004
Asia, Southeast	Female	1993	132661617	18549408	2.07232e+06	14857783	22952720	0.139825	0.0156211	0.111998	0.173017	0.142548	0.0162	0.113735	0.177358
Asia, Southeast	Female	1994	136200414	19970696	2.06302e+06	16266390	24302458	0.146627	0.015147	0.11943	0.178432	0.149497	0.0156839	0.121203	0.18242
Asia, Southeast	Female	1995	139794975	21562946	2.06286e+06	17859962	25904954	0.154247	0.0147564	0.127758	0.185307	0.157237	0.0152549	0.129823	0.18971
Asia, Southeast	Female	1996	143441741	23296752	2.0653e+06	19571482	27662300	0.162413	0.0143982	0.136442	0.192847	0.165475	0.0148568	0.13861	0.196747
Asia, Southeast	Female	1997	147136901	25068446	2.06454e+06	21313080	29467806	0.170375	0.0140314	0.144852	0.200275	0.173428	0.0144472	0.147271	0.20409
Asia, Southeast	Female	1998	150876958	26829902	2.05999e+06	23079784	31101448	0.177826	0.0136535	0.152971	0.206138	0.18079	0.0140243	0.155266	0.210281
Asia, Southeast	Female	1999	154655910	28723562	2.06919e+06	24940456	33048254	0.185726	0.0133793	0.161264	0.213689	0.188579	0.0137118	0.163365	0.217521
Asia, Southeast	Female	2000	158468484	30747180	2.10439e+06	26910612	35209228	0.194027	0.0132796	0.169817	0.222184	0.196763	0.0135843	0.171762	0.225616
Asia, Southeast	Female	2001	162310507	32811506	2.1747e+06	28770166	37330872	0.202153	0.0133984	0.177254	0.229997	0.204762	0.0136835	0.179334	0.233584
Asia, Southeast	Female	2002	166177980	34936568	2.28893e+06	30669792	39672960	0.210236	0.013774	0.18456	0.238738	0.212713	0.0140475	0.186546	0.241868
Asia, Southeast	Female	2003	170065343	37107432	2.46181e+06	32513876	42215668	0.218195	0.0144757	0.191185	0.248232	0.220532	0.014748	0.192983	0.250928
Asia, Southeast	Female	2004	173965559	39334536	2701518	34290040	44866152	0.226105	0.015529	0.197108	0.257903	0.228291	0.0158113	0.198417	0.260651
Asia, Southeast	Female	2005	177872350	41606916	3.01784e+06	36000728	47743784	0.233914	0.0169663	0.202396	0.268416	0.235923	0.0172679	0.203744	0.27061
Asia, Southeast	Female	2006	181779767	43948904	3.41362e+06	37474292	50880684	0.24177	0.0187789	0.206152	0.279903	0.243573	0.0191024	0.207519	0.282334
Asia, Southeast	Female	2007	185681811	46349312	3.89424e+06	38786372	54239588	0.249617	0.0209726	0.208886	0.29211	0.251182	0.0213194	0.209954	0.294296
Asia, Southeast	Female	2008	189573135	48829860	4.46079e+06	40260412	57802292	0.257578	0.0235307	0.212374	0.304908	0.258874	0.0238945	0.213114	0.306592
Australasia	Female	1980	5903166	1812295	203387	1417074	2217361	0.307004	0.0344539	0.240053	0.375622	0.302884	0.0344091	0.235723	0.371622
Australasia	Female	1981	6022308	1911168	191971	1544803	2299307	0.317348	0.0318766	0.256513	0.381798	0.313259	0.031783	0.252505	0.377456
Australasia	Female	1982	6139493	2011836	183068	1666369	2383507	0.327688	0.029818	0.271418	0.388225	0.32354	0.0296721	0.267314	0.383696
Australasia	Female	1983	6256300	2108929	175671	1784797	2466800	0.337089	0.0280791	0.28528	0.394291	0.332815	0.0279021	0.281356	0.389737
Australasia	Female	1984	6375177	2216134	170089	1898670	2561340	0.347619	0.0266798	0.297822	0.401768	0.343176	0.026503	0.293745	0.397044
Australasia	Female	1985	6497893	2332899	165555	2020352	2663946	0.359024	0.0254782	0.310924	0.409971	0.354407	0.0253435	0.306911	0.405309
Australasia	Female	1986	6624374	2449300	161464	2145921	2771797	0.369741	0.0243742	0.323943	0.418424	0.364978	0.024298	0.319671	0.413798
Australasia	Female	1987	6753925	2572545	157595	2271213	2886716	0.380896	0.0233339	0.33628	0.427413	0.376001	0.0233146	0.331526	0.42262
Australasia	Female	1988	6886893	2699512	153523	2402522	3000811	0.391978	0.0222921	0.348854	0.435728	0.386936	0.0223101	0.343874	0.430671
Australasia	Female	1989	7023610	2836768	149677	2545600	3134166	0.40389	0.0213105	0.362435	0.446233	0.398638	0.0213402	0.357161	0.440965
Australasia	Female	1990	7163984	2978857	146717	2697528	3275112	0.41581	0.0204798	0.37654	0.457164	0.410233	0.0204986	0.370933	0.451384
Australasia	Female	1991	7308788	3125357	145332	2847337	3414478	0.427616	0.0198846	0.389577	0.467174	0.42159	0.019873	0.38345	0.46109
Australasia	Female	1992	7457162	3279280	145489	2999001	3568334	0.439749	0.01951	0.402164	0.478511	0.433132	0.0194515	0.395793	0.471758
Australasia	Female	1993	7605440	3434924	146000	3149389	3722780	0.45164	0.0191968	0.414097	0.489489	0.444234	0.019084	0.406982	0.481921
Australasia	Female	1994	7748715	3593601	146527	3306498	3877172	0.463767	0.0189098	0.426716	0.500363	0.455299	0.018743	0.418468	0.491426
Australasia	Female	1995	7883647	3754528	146179	3460941	4034786	0.476243	0.0185421	0.439002	0.511792	0.466398	0.0183237	0.429738	0.501824
Australasia	Female	1996	8008472	3910882	144662	3616339	4190311	0.488343	0.0180636	0.451564	0.523235	0.476782	0.0178021	0.440405	0.511342
Australasia	Female	1997	8124619	4065901	142884	3776052	4340754	0.500442	0.0175865	0.464767	0.534272	0.486861	0.0172886	0.451713	0.520172
Australasia	Female	1998	8235901	4211871	141025	3927057	4482042	0.511404	0.0171232	0.476822	0.544208	0.495663	0.0167972	0.461721	0.527879
Australasia	Female	1999	8347898	4357967	138499	4078343	4624378	0.522044	0.0165908	0.488547	0.553957	0.504179	0.0162559	0.471492	0.535579
Australasia	Female	2000	8464588	4500678	136398	4219665	4761944	0.531707	0.016114	0.498508	0.562572	0.511922	0.0157889	0.479342	0.542101
Australasia	Female	2001	8587297	4645580	134624	4370680	4896751	0.540983	0.0156771	0.50897	0.570232	0.519548	0.0153872	0.488416	0.548275
Australasia	Female	2002	8714640	4790046	134494	4514382	5041953	0.549655	0.0154331	0.518023	0.578561	0.526832	0.0151991	0.495561	0.555508
Australasia	Female	2003	8844668	4934987	136611	4652949	5194972	0.557962	0.0154456	0.526074	0.587356	0.533942	0.0152929	0.503	0.563173
Australasia	Female	2004	8974302	5079373	141544	4789865	5347766	0.565991	0.0157722	0.533731	0.595898	0.540852	0.0157212	0.509223	0.570951
Australasia	Female	2005	9101304	5222600	150093	4918440	5511861	0.57383	0.0164914	0.54041	0.605612	0.547559	0.0165516	0.514447	0.579872
Australasia	Female	2006	9225040	5368797	163145	5040461	5680748	0.581981	0.017685	0.546389	0.615797	0.554528	0.0178587	0.519041	0.589096
Australasia	Female	2007	9346292	5515213	181005	5153499	5863333	0.590096	0.0193665	0.551395	0.627343	0.56145	0.0196384	0.522704	0.59963
Australasia	Female	2008	9465944	5659529	203759	5250507	6055864	0.597883	0.0215255	0.554673	0.639753	0.568087	0.0218776	0.524824	0.611063
Caribbean	Female	1980	7855458	2274933	342600	1630916	2953623	0.289599	0.043613	0.207616	0.375996	0.301175	0.0454133	0.215506	0.390965
Caribbean	Female	1981	8058709	2398330	330460	1768432	3048934	0.297607	0.0410065	0.219444	0.37834	0.310052	0.0427565	0.228127	0.393679
Caribbean	Female	1982	8271542	2524799	318302	1911892	3150176	0.305239	0.0384816	0.231141	0.380845	0.318725	0.0402043	0.241235	0.397601
Caribbean	Female	1983	8491717	2658471	306700	2066725	3261625	0.313066	0.0361176	0.243381	0.384095	0.327671	0.0378173	0.254532	0.401424
Caribbean	Female	1984	8716106	2797137	296237	2221332	3369284	0.320916	0.0339873	0.254854	0.386558	0.336525	0.0356474	0.266963	0.40556
Caribbean	Female	1985	8942141	2944910	287038	2372595	3500735	0.329329	0.0320995	0.265327	0.391487	0.345734	0.0336947	0.278975	0.410383
Caribbean	Female	1986	9168984	3100299	278856	2544766	3634801	0.338129	0.0304129	0.277541	0.396424	0.355027	0.0319154	0.291723	0.416073
Caribbean	Female	1987	9396157	3255621	271058	2710785	3769717	0.346484	0.0288477	0.288499	0.401198	0.363552	0.030237	0.302789	0.420408
Caribbean	Female	1988	9621991	3414094	263991	2883196	3916542	0.354822	0.0274362	0.299646	0.407041	0.371841	0.0287064	0.314015	0.426197
Caribbean	Female	1989	9844629	3571952	257179	3055533	4067520	0.362833	0.0261238	0.310376	0.413172	0.379691	0.0272803	0.324759	0.43167
Caribbean	Female	1990	10113303	3752844	252261	3240095	4234058	0.37108	0.0249434	0.320379	0.418662	0.387754	0.0260008	0.334885	0.437069
Caribbean	Female	1991	10326401	3901067	246746	3411412	4371011	0.377776	0.0238946	0.330358	0.423285	0.39429	0.0248757	0.344569	0.441245
Caribbean	Female	1992	10534273	4034945	242223	3562745	4487637	0.38303	0.0229938	0.338205	0.426003	0.399329	0.0239218	0.352225	0.444217
Caribbean	Female	1993	10736905	4169578	239344	3699367	4618949	0.388341	0.0222917	0.344547	0.430194	0.404315	0.0231775	0.358386	0.447498
Caribbean	Female	1994	10934511	4311062	237949	3837475	4759316	0.394262	0.0217613	0.350951	0.435256	0.409645	0.0225966	0.36467	0.451673
Caribbean	Female	1995	11127416	4471824	238117	3994757	4914778	0.401874	0.0213991	0.359001	0.441682	0.416319	0.0221654	0.371755	0.457159
Caribbean	Female	1996	11315574	4657531	239886	4176997	5110807	0.411604	0.0211996	0.369137	0.451661	0.424673	0.0218708	0.38072	0.465729
Caribbean	Female	1997	11499356	4863851	243010	4370064	5315128	0.422967	0.0211325	0.380027	0.462211	0.434277	0.0216828	0.389949	0.474622
Caribbean	Female	1998	11680091	5087198	247927	4585735	5549035	0.435544	0.0212264	0.392611	0.475085	0.44494	0.0216385	0.401331	0.485148
Caribbean	Female	1999	11859577	5330765	253430	4818468	5804056	0.44949	0.0213692	0.406293	0.489398	0.457171	0.0216351	0.41321	0.497353
Caribbean	Female	2000	12039268	5590684	259974	5054847	6083104	0.464371	0.0215938	0.419863	0.505272	0.470768	0.0217248	0.42598	0.511882
Caribbean	Female	2001	12219479	5843132	268434	5288812	6342436	0.478182	0.0219678	0.432818	0.519043	0.483819	0.021997	0.437934	0.524833
Caribbean	Female	2002	12400409	6094394	279221	5508634	6615631	0.491467	0.0225171	0.44423	0.533501	0.496796	0.02247	0.449891	0.538348
Caribbean	Female	2003	12583205	6327048	293100	5720789	6877924	0.502817	0.023293	0.454637	0.546596	0.508094	0.0232005	0.459816	0.551627
Caribbean	Female	2004	12769098	6555704	310292	5914003	7141053	0.513404	0.0243002	0.46315	0.559245	0.518591	0.0241783	0.468836	0.564074
Caribbean	Female	2005	12958904	6782339	330868	6107512	7400418	0.523373	0.0255321	0.471298	0.571068	0.528217	0.0253934	0.476029	0.575749
Caribbean	Female	2006	13153206	7011274	354898	6281041	7674082	0.533047	0.0269819	0.477529	0.583438	0.537241	0.0268357	0.481726	0.587564
Caribbean	Female	2007	13351569	7236296	383050	6449800	7948003	0.541981	0.0286895	0.483074	0.595286	0.545302	0.0285414	0.486153	0.598252
Caribbean	Female	2008	13552464	7465476	414537	6606129	8239922	0.550857	0.0305876	0.487449	0.608002	0.553169	0.0304368	0.490245	0.60981
Europe, Central	Female	1980	41248753	20242744	1.61455e+06	16967666	23247740	0.490748	0.0391418	0.41135	0.563599	0.470162	0.0396393	0.390142	0.545099
Europe, Central	Female	1981	41557900	20477962	1.50009e+06	17457214	23304302	0.492757	0.0360965	0.42007	0.560767	0.470969	0.0365352	0.397558	0.539741
Europe, Central	Female	1982	41824775	20680736	1.39302e+06	17882238	23321988	0.494461	0.0333061	0.427551	0.557612	0.471156	0.0336655	0.403916	0.535372
Europe, Central	Female	1983	42061252	20876120	1.29131e+06	18278500	23296496	0.496327	0.0307007	0.434569	0.553871	0.471336	0.0309782	0.409263	0.529954
Europe, Central	Female	1984	42284101	21066352	1.19829e+06	18655090	23306530	0.49821	0.0283391	0.441185	0.551189	0.471553	0.0285469	0.414082	0.525313
Europe, Central	Female	1985	42506033	21229802	1.11603e+06	18990726	23313990	0.499454	0.0262558	0.446777	0.548487	0.471286	0.0264081	0.418688	0.520717
Europe, Central	Female	1986	42732667	21384614	1.04303e+06	19293026	23328794	0.500428	0.0244082	0.451482	0.545924	0.470972	0.024521	0.42213	0.517396
Europe, Central	Female	1987	42962583	21528428	979620	19582034	23391346	0.501097	0.0228017	0.455793	0.544459	0.470544	0.0228841	0.425611	0.514527
Europe, Central	Female	1988	43193113	21666834	922705	19838502	23435298	0.501627	0.0213623	0.459298	0.54257	0.470095	0.021424	0.427911	0.511392
Europe, Central	Female	1989	43418751	21782782	873577	20074090	23455462	0.501691	0.0201198	0.462337	0.540215	0.469186	0.0201649	0.429868	0.507853
Europe, Central	Female	1990	43636432	21855020	830722	20229930	23480318	0.500843	0.0190373	0.463602	0.53809	0.467289	0.0190705	0.43024	0.50432
Europe, Central	Female	1991	43844414	21843916	795915	20293746	23409212	0.498214	0.0181532	0.462858	0.533916	0.463507	0.0181757	0.428419	0.499575
Europe, Central	Female	1992	44047207	21825214	767251	20338834	23339904	0.495496	0.0174188	0.461751	0.529884	0.459579	0.0174345	0.425769	0.494162
Europe, Central	Female	1993	44255262	21824522	743232	20376842	23280904	0.493151	0.0167942	0.460439	0.52606	0.45604	0.0168078	0.423334	0.488941
Europe, Central	Female	1994	44482384	21855286	722228	20436446	23262938	0.491325	0.0162363	0.459428	0.52297	0.453148	0.0162554	0.421313	0.48472
Europe, Central	Female	1995	44737624	21958748	706272	20552082	23321962	0.490834	0.015787	0.459391	0.521305	0.451786	0.0158215	0.420433	0.48205
Europe, Central	Female	1996	45025412	22116582	695593	20757850	23451388	0.491202	0.0154489	0.461025	0.520848	0.451529	0.0155018	0.421272	0.48114
Europe, Central	Female	1997	45340544	22321410	690250	20952190	23669968	0.492306	0.0152237	0.462107	0.522049	0.452204	0.015299	0.422261	0.48185
Europe, Central	Female	1998	45670464	22592370	690864	21221556	23947846	0.494682	0.0151271	0.464667	0.524362	0.454239	0.0152288	0.424337	0.484019
Europe, Central	Female	1999	45997211	22895638	701469	21519088	24257930	0.497761	0.0152502	0.467835	0.527378	0.456921	0.0153709	0.426785	0.486836
Europe, Central	Female	2000	46307466	23244050	723687	21817332	24641232	0.50195	0.0156279	0.471141	0.532122	0.460571	0.0157612	0.429884	0.49097
Europe, Central	Female	2001	46595295	23625218	759722	22146526	25112876	0.50703	0.0163047	0.475295	0.538957	0.464917	0.0164481	0.432763	0.497108
Europe, Central	Female	2002	46863001	24004554	809934	22387512	25582730	0.512228	0.017283	0.477723	0.545905	0.469202	0.0174372	0.434505	0.503098
Europe, Central	Female	2003	47115217	24379664	874234	22620772	26065314	0.517448	0.0185552	0.480116	0.553225	0.473403	0.0187264	0.436044	0.509787
Europe, Central	Female	2004	47360078	24737262	952083	22782006	26588292	0.522323	0.0201031	0.481038	0.561407	0.477265	0.0202968	0.435631	0.51708
Europe, Central	Female	2005	47602515	25073432	1.04218e+06	22941646	27080474	0.526725	0.0218933	0.481942	0.568887	0.480708	0.0221185	0.435718	0.523623
Europe, Central	Female	2006	47843711	25409194	1144414	23091296	27590918	0.531087	0.0239198	0.48264	0.576689	0.484203	0.0241865	0.43533	0.530844
Europe, Central	Female	2007	48078186	25708838	1.25973e+06	23133304	28135808	0.53473	0.0262016	0.48116	0.585209	0.487005	0.0265025	0.433085	0.538465
Europe, Central	Male	1980	38082111	17603044	1.66779e+06	14387825	20955136	0.462239	0.0437946	0.377811	0.550262	0.464232	0.043958	0.379651	0.552324
Europe, Central	Female	2008	48296554	25993940	1.38745e+06	23136878	28696608	0.538215	0.0287277	0.479059	0.594175	0.489579	0.0290574	0.430116	0.546616
Europe, Eastern	Female	1981	82971230	46358688	3.69568e+06	38758880	53364164	0.558732	0.0445417	0.467136	0.643165	0.534081	0.0444493	0.442316	0.61954
Europe, Eastern	Female	1982	83593062	46694676	3.45023e+06	39538280	53249452	0.558595	0.0412741	0.472985	0.637008	0.53345	0.04112	0.448396	0.612125
Europe, Eastern	Female	1983	84136301	47020800	3.21754e+06	40278004	53080028	0.558865	0.0382421	0.478723	0.630881	0.532739	0.0379993	0.453894	0.605522
Europe, Eastern	Female	1984	84604367	47295480	3.00094e+06	40950384	52932968	0.559019	0.0354703	0.484022	0.625653	0.531712	0.0351055	0.458522	0.598242
Europe, Eastern	Female	1985	85001889	47516296	2.80827e+06	41610728	52772972	0.559003	0.0330377	0.489527	0.620845	0.530532	0.0325172	0.462219	0.592108
Europe, Eastern	Female	1986	85327425	47728388	2.63506e+06	42126696	52581232	0.559356	0.0308818	0.493706	0.616229	0.529771	0.0301895	0.466058	0.586228
Europe, Eastern	Female	1987	85585188	47849472	2.4826e+06	42605728	52411200	0.559086	0.0290074	0.497817	0.612386	0.52837	0.0281374	0.469296	0.58077
Europe, Eastern	Female	1988	85793234	47998568	2351395	43044476	52330184	0.559468	0.0274077	0.501723	0.609957	0.527641	0.0263598	0.472007	0.576696
Europe, Eastern	Female	1989	85975298	48163256	2.23357e+06	43428520	52270104	0.560199	0.0259792	0.505128	0.607967	0.52725	0.0247773	0.474958	0.573313
Europe, Eastern	Female	1990	86149813	48338812	2.12604e+06	43830652	52150348	0.561102	0.0246784	0.508772	0.605345	0.52703	0.0233461	0.476915	0.570125
Europe, Eastern	Female	1991	86325217	48451148	2.03128e+06	44104384	52010548	0.561263	0.0235306	0.51091	0.602495	0.526107	0.0220825	0.478993	0.566277
Europe, Eastern	Female	1992	86501931	48482564	1.94896e+06	44258148	51920132	0.56048	0.0225308	0.511643	0.600219	0.524323	0.0209711	0.479517	0.561929
Europe, Eastern	Female	1993	86680470	48446448	1.88337e+06	44373832	51720096	0.558908	0.0217278	0.511924	0.596675	0.521842	0.0200592	0.478805	0.558157
Europe, Eastern	Female	1994	86858273	48264220	1839655	44294216	51450936	0.555666	0.02118	0.50996	0.592355	0.517782	0.0193881	0.476576	0.552533
Europe, Eastern	Female	1995	87034082	48134428	1.80719e+06	44271592	51300492	0.553053	0.0207641	0.50867	0.58943	0.514386	0.0188554	0.474235	0.548187
Europe, Eastern	Female	1996	87208440	48051716	1.77766e+06	44260464	51162400	0.550998	0.020384	0.507525	0.586668	0.511553	0.0183736	0.47223	0.54403
Europe, Eastern	Female	1997	87385328	48132716	1.75014e+06	44428752	51207764	0.55081	0.0200278	0.508424	0.586	0.510589	0.0179444	0.472159	0.542939
Europe, Eastern	Female	1998	87570414	48296180	1.72584e+06	44669660	51356128	0.551513	0.019708	0.5101	0.586455	0.510642	0.017583	0.473601	0.542538
Europe, Eastern	Female	1999	87770609	48565300	1.70677e+06	44979616	51561152	0.553321	0.0194458	0.512468	0.587453	0.512089	0.0172829	0.475956	0.543026
Europe, Eastern	Female	2000	87989841	49009016	1.69418e+06	45496884	51956824	0.556985	0.0192543	0.51707	0.590487	0.515764	0.0170712	0.480591	0.546106
Europe, Eastern	Female	2001	88225499	49605124	1697116	46092088	52597076	0.562254	0.0192361	0.522435	0.596166	0.521471	0.0170586	0.487027	0.552128
Europe, Eastern	Female	2002	88472245	50244476	1.71962e+06	46705220	53331136	0.567912	0.0194368	0.527908	0.602801	0.527946	0.0172915	0.493173	0.560012
Europe, Eastern	Female	2003	88726908	50907492	1763282	47326144	54094288	0.573755	0.0198731	0.533391	0.609672	0.53483	0.0177945	0.498806	0.568344
Europe, Eastern	Female	2004	88985304	51603836	1827628	47892344	54908076	0.579914	0.0205385	0.538205	0.617047	0.542023	0.0185814	0.504645	0.576666
Europe, Eastern	Female	2005	89240704	52332432	1.91695e+06	48408688	55888220	0.586419	0.0214807	0.542451	0.626264	0.549384	0.0196822	0.510093	0.586213
Europe, Eastern	Female	2006	89495209	53045700	2.0325e+06	48918592	56768048	0.592721	0.0227107	0.546606	0.634314	0.556307	0.0211064	0.514129	0.595415
Europe, Eastern	Female	2007	89738765	53757516	2.17915e+06	49358324	57843036	0.599045	0.0242832	0.550022	0.644571	0.563019	0.0228951	0.517143	0.60638
Europe, Central	Male	2008	44063837	27022356	1.14877e+06	24614152	29185806	0.613255	0.0260705	0.558602	0.662353	0.597694	0.0262142	0.543007	0.647269
Europe, Eastern	Female	1980	82270740	46038024	3.95007e+06	37927612	53521352	0.559592	0.0480131	0.46101	0.650551	0.534764	0.0479653	0.437088	0.62696
Europe, Western	Female	1981	137436675	57813992	3.37887e+06	51193024	64464516	0.420659	0.0245849	0.372484	0.469049	0.38297	0.024046	0.336132	0.430664
Europe, Western	Female	1982	138546009	58609404	3097928	52564452	64722076	0.423032	0.0223603	0.379401	0.467152	0.385498	0.0218577	0.342684	0.42851
Europe, Western	Female	1983	139685536	59360664	2861334	53812848	64925960	0.424959	0.0204841	0.385243	0.464801	0.387613	0.0200055	0.34869	0.427033
Europe, Western	Female	1984	140860679	60153064	2.65951e+06	55043872	65283792	0.427039	0.0188804	0.390768	0.463464	0.38989	0.0184214	0.354126	0.425846
Europe, Western	Female	1985	142073236	61030792	2.48891e+06	56196980	65874240	0.429573	0.0175185	0.395549	0.463664	0.392609	0.0170784	0.359582	0.42612
Europe, Western	Female	1986	143322351	61943428	2.34991e+06	57377788	66490000	0.432197	0.016396	0.400341	0.463919	0.395416	0.015975	0.364425	0.426858
Europe, Western	Female	1987	144599962	62919652	2.23789e+06	58563752	67276832	0.435129	0.0154764	0.405005	0.465262	0.398512	0.0150749	0.369244	0.428086
Europe, Western	Female	1988	145891238	63996952	2.14538e+06	59754732	68137160	0.438662	0.0147054	0.409584	0.467041	0.402137	0.0143194	0.373705	0.430217
Europe, Western	Female	1989	147176928	65149636	2.06201e+06	61053264	69114136	0.442662	0.0140104	0.414829	0.469599	0.406088	0.0136346	0.379201	0.43261
Europe, Western	Female	1990	148460205	66321728	1.98594e+06	62349536	70106216	0.446731	0.0133769	0.419975	0.472222	0.40992	0.0130057	0.384188	0.435393
Europe, Western	Female	1991	149704354	67568200	1.91453e+06	63741804	71284264	0.451344	0.0127887	0.425785	0.476167	0.414077	0.0124234	0.389456	0.438054
Europe, Western	Female	1992	150925554	68829200	1.84799e+06	65126596	72513496	0.456047	0.0122444	0.431515	0.480459	0.418117	0.0118821	0.394299	0.441459
Europe, Western	Female	1993	152100850	69953224	1.78158e+06	66440976	73503704	0.459913	0.0117132	0.436822	0.483256	0.421134	0.0113417	0.398596	0.443703
Europe, Western	Female	1994	153201933	71074048	1.72267e+06	67645536	74462880	0.463924	0.0112444	0.441545	0.486044	0.424137	0.0108689	0.402643	0.445428
Europe, Western	Female	1995	154212365	72163840	1.66826e+06	68932016	75381328	0.467951	0.010818	0.446994	0.488815	0.427032	0.0104375	0.406953	0.447328
Europe, Western	Female	1996	155113641	73277936	1.62185e+06	70144744	76438672	0.472415	0.0104559	0.452215	0.492791	0.430236	0.0100785	0.410867	0.45015
Europe, Western	Female	1997	155919973	74336040	1.5824e+06	71289640	77398864	0.476758	0.0101488	0.457219	0.496401	0.433193	0.00977546	0.414379	0.452233
Europe, Western	Female	1998	156687669	75418464	1.55139e+06	72388416	78423376	0.48133	0.00990119	0.461992	0.500508	0.436314	0.00953711	0.417804	0.455216
Europe, Western	Female	1999	157494824	76471976	1.53832e+06	73418864	79427320	0.485552	0.00976741	0.466167	0.504317	0.4391	0.00941252	0.42076	0.457621
Europe, Western	Female	2000	158394974	77570152	1.55099e+06	74464168	80529360	0.489726	0.00979192	0.470117	0.508409	0.441914	0.00944721	0.423297	0.460448
Europe, Western	Female	2001	159410365	78710072	1.59448e+06	75525360	81845536	0.493758	0.0100023	0.473779	0.513427	0.444694	0.00967268	0.425762	0.463638
Europe, Western	Female	2002	160517215	79871656	1.67553e+06	76501824	83155200	0.497589	0.0104383	0.476596	0.518045	0.447375	0.0101174	0.427337	0.467149
Europe, Western	Female	2003	161666386	81018184	1.78805e+06	77403024	84455096	0.501144	0.0110601	0.478782	0.522404	0.449835	0.0107495	0.428263	0.47083
Europe, Western	Female	2004	162785642	82211464	1.92201e+06	78397136	85921696	0.505029	0.011807	0.481597	0.527821	0.452614	0.0115087	0.429575	0.474702
Europe, Western	Female	2005	163821811	83346192	2.0901e+06	79198344	87459064	0.508761	0.0127584	0.483442	0.533867	0.455193	0.0124761	0.430258	0.479779
Europe, Western	Female	2006	164760045	84457728	2299253	79860880	89000880	0.51261	0.0139552	0.48471	0.540185	0.45784	0.0136908	0.43042	0.485091
Europe, Western	Female	2007	165614193	85544928	2552539	80380168	90540872	0.516531	0.0154126	0.485346	0.546698	0.460534	0.0151594	0.430303	0.490525
Europe, Eastern	Male	1980	64576768	27552836	3.76015e+06	20469248	34800804	0.426668	0.0582276	0.316975	0.538906	0.436365	0.0590771	0.324383	0.550864
Latin America, Andean	Female	1980	7254656	2679982	561280	1567557	3742589	0.369415	0.0773683	0.216076	0.515888	0.387282	0.0821022	0.224776	0.54178
Latin America, Andean	Female	1981	7481528	2811714	543610	1743632	3832634	0.375821	0.0726604	0.233058	0.51228	0.394317	0.0771916	0.240877	0.538416
Latin America, Andean	Female	1982	7715523	2941317	524520	1906123	3930087	0.381221	0.0679824	0.24705	0.509374	0.400273	0.0723075	0.257219	0.535404
Latin America, Andean	Female	1983	7956550	3063911	503870	2074118	4018851	0.38508	0.0633277	0.260681	0.5051	0.404561	0.0674444	0.271391	0.530863
Latin America, Andean	Female	1984	8204474	3189195	483024	2256987	4100484	0.388714	0.0588732	0.275092	0.499786	0.408554	0.0627812	0.286346	0.526253
Latin America, Andean	Female	1985	8459068	3322784	461961	2425342	4190879	0.392807	0.0546114	0.286715	0.49543	0.412973	0.0583019	0.300423	0.521453
Latin America, Andean	Female	1986	8720148	3480486	440443	2624795	4314113	0.399132	0.0505087	0.301003	0.494729	0.419704	0.0539557	0.315943	0.520651
Latin America, Andean	Female	1987	8987231	3646118	418947	2824788	4437860	0.4057	0.0466158	0.314311	0.493796	0.426636	0.0498169	0.33045	0.519971
Latin America, Andean	Female	1988	9259344	3814412	397114	3031025	4562107	0.411953	0.042888	0.327348	0.492703	0.433173	0.0458442	0.343171	0.518665
Latin America, Andean	Female	1989	9535298	3977829	375696	3234880	4689843	0.417169	0.0394005	0.339253	0.49184	0.43856	0.0421293	0.356332	0.517128
Latin America, Andean	Female	1990	9814084	4133839	354858	3433005	4807216	0.421215	0.036158	0.349804	0.489828	0.442669	0.0386818	0.366703	0.515638
Latin America, Andean	Female	1991	10095362	4295039	335207	3631752	4924756	0.425447	0.033204	0.359745	0.487824	0.44695	0.0355437	0.376578	0.513542
Latin America, Andean	Female	1992	10378921	4462876	317488	3833266	5062844	0.429994	0.0305897	0.369332	0.487801	0.451526	0.0327624	0.386906	0.512969
Latin America, Andean	Female	1993	10664094	4636829	301542	4046696	5194302	0.434808	0.0282764	0.379469	0.487083	0.456339	0.0302967	0.397178	0.5127
Latin America, Andean	Female	1994	10950207	4825731	286671	4257712	5355110	0.440698	0.0261795	0.388825	0.489042	0.46222	0.0280538	0.406611	0.514618
Latin America, Andean	Female	1995	11236785	5028088	273191	4491557	5534231	0.447467	0.0243122	0.399719	0.49251	0.468939	0.0260514	0.417203	0.516903
Latin America, Andean	Female	1996	11523524	5238254	261344	4727762	5723238	0.45457	0.0226792	0.410271	0.496657	0.475898	0.0242981	0.427941	0.52089
[truncated: 998 more rows]

## Sheet: Obesity (country)
Country	Sex	Year	Total population	Number obese (BMI >= 30)	Posterior SD of the number obese	Lower 95% confidence interval of number	Upper 95% confidence interval of number	Prevalence	Posterior SD of prevalence	Lower 95% confidence interval of prevalence	Lower 95% confidence interval of prevalence	Age-standardized prevalence	Posterior SD of age-standardized prevalence	Lower 95% confidence interval of age-standardized prevalence	Lower 95% confidence interval of age-standardized prevalence
[truncated: 11,542 more rows]

[truncated: 1 more sheets: Obesity (region and globe)]
